# Supplementary material for: 7-Phenyl­sulfonyl-2,3-dihydro-7H-1,4-benzodioxino[6,7-b]carbazole
Source: Acta Crystallogr Sect E Struct Rep Online. 2010 Nov 20;66(Pt 12):o3264–5. doi: 10.1107/S1600536810047343 (PMC3011594; doi:10.1107/S1600536810047343)
Supplement: Supplementary file 1 [file e-66-o3264-sup1.cif]

##############################################################################
###                                                                        ###
###        Electronic paper (Acta Crystallographica Section E)             ###
###                                                                        ###
##############################################################################
#                                                                            #
# This CIF contains the data in a paper accepted for publication in Acta     #
# Crystallographica Section E. It conforms to the requirements of Notes      #
# for Authors for Section E, and has been peer reviewed under the auspices   #
# of the IUCr Commission on Journals.                                        #
#                                                                            #
# Full details of the Crystallographic Information File format               #
# are given in the paper "The Crystallographic Information File (CIF):       #
# a New Standard Archive File for Crystallography" by S. R. Hall, F. H.      #
# Allen and I. D. Brown [Acta Cryst. (1991), A47, 655-685].                  #
#                                                                            #
# The current version of the core CIF dictionary is obtainable from          #
# ftp://ftp.iucr.org/pub/cif_core.dic. The current version number is 2.4.    #
#                                                                            #
# Software is freely available for graphical display of the structure(s) in  #
# this CIF.  For information consult the CIF home page http://www.iucr.org/  #
# cif/home.html                                                              #
#                                                                            #
# This file may be used for bona fide research purposes within the           #
# scientific community so long as proper attribution is given to the journal # 
# article from which it was obtained.                                        #
#                                                                            #
##############################################################################
                                             
data_I
_audit_creation_method     SHELXL-97
_chemical_name_systematic
;
7-Phenylsulfonyl-2,3-dihydro-7<i>H</i>-
1,4-benzodioxino[6,7-<i>b</i>]carbazole
;
_chemical_name_common     ?
_chemical_formula_moiety     'C24 H17 N O4 S'
_chemical_formula_sum     'C24 H17 N O4 S'
_chemical_formula_iupac     'C24 H17 N O4 S'
_chemical_formula_weight     415.45
_chemical_melting_point     ?
_symmetry_cell_setting     orthorhombic
_symmetry_space_group_name_H-M     'P b c a'
_symmetry_space_group_name_Hall     '-P 2ac 2ab'
loop_
    _symmetry_equiv_pos_as_xyz
    'x, y, z'
    '-x+1/2, -y, z+1/2'
    'x+1/2, -y+1/2, -z'
    '-x, y+1/2, -z+1/2'
    '-x, -y, -z'
    'x-1/2, y, -z-1/2'
    '-x-1/2, y-1/2, z'
    'x, -y-1/2, z-1/2'
_cell_length_a     13.189(5)
_cell_length_b     16.363(6)
_cell_length_c     18.039(5)
_cell_angle_alpha     90.00
_cell_angle_beta     90.00
_cell_angle_gamma     90.00
_cell_volume     3893(2)
_cell_formula_units_Z     8
_cell_measurement_reflns_used     5557
_cell_measurement_theta_min     2.28
_cell_measurement_theta_max     27.78
_cell_measurement_temperature     295(2)
_exptl_crystal_description     block
_exptl_crystal_colour     colourless
_exptl_crystal_size_max     0.26
_exptl_crystal_size_mid     0.22
_exptl_crystal_size_min     0.20
_exptl_crystal_density_diffrn     1.418
_exptl_crystal_density_meas     ?
_exptl_crystal_density_method     'not measured'
_exptl_crystal_F_000     1728
_exptl_absorpt_coefficient_mu     0.199
_exptl_absorpt_correction_type     multi-scan
_exptl_absorpt_process_details     '(SADABS; Sheldrick, 1996)'
_exptl_absorpt_correction_T_min     0.9501
_exptl_absorpt_correction_T_max     0.9613
_exptl_special_details
;
;
_diffrn_ambient_temperature     295(2)
_diffrn_radiation_type     MoK\a
_diffrn_radiation_wavelength     0.71073
_diffrn_radiation_source     'fine-focus sealed tube'
_diffrn_radiation_monochromator     graphite
_diffrn_measurement_device_type     'Bruker Kappa APEXII'
_diffrn_measurement_method     '\w and \f'
_diffrn_detector_area_resol_mean     ?
_diffrn_reflns_number     19551
_diffrn_reflns_av_R_equivalents     0.0324
_diffrn_reflns_av_sigmaI/netI     0.0309
_diffrn_reflns_theta_min     2.26
_diffrn_reflns_theta_max     28.31
_diffrn_reflns_theta_full     28.31
_diffrn_measured_fraction_theta_max     0.994
_diffrn_measured_fraction_theta_full     0.994
_diffrn_reflns_limit_h_min     -17
_diffrn_reflns_limit_h_max     17
_diffrn_reflns_limit_k_min     -16
_diffrn_reflns_limit_k_max     21
_diffrn_reflns_limit_l_min     -23
_diffrn_reflns_limit_l_max     17
_diffrn_standards_number     0
_diffrn_standards_interval_count     0
_diffrn_standards_interval_time     0
_diffrn_standards_decay_%     0
_refine_special_details
;
;
_reflns_number_total     4813
_reflns_number_gt     3469
_reflns_threshold_expression     I>2sigma(I)
_refine_ls_structure_factor_coef     Fsqd
_refine_ls_matrix_type     full
_refine_ls_R_factor_all     0.0620
_refine_ls_R_factor_gt     0.0406
_refine_ls_wR_factor_gt     0.1101
_refine_ls_wR_factor_ref     0.1240
_refine_ls_goodness_of_fit_ref     1.033
_refine_ls_restrained_S_all     1.033
_refine_ls_number_reflns     4813
_refine_ls_number_parameters     290
_refine_ls_number_restraints     1
_refine_ls_hydrogen_treatment     constr
_refine_ls_weighting_scheme     calc
_refine_ls_weighting_details
         'calc w=1/[\s^2^(Fo^2^)+(0.0637P)^2^+0.6676P] where P=(Fo^2^+2Fc^2^)/3'
_atom_sites_solution_hydrogens     geom
_atom_sites_solution_primary     direct
_atom_sites_solution_secondary     difmap
_refine_ls_shift/su_max     0.000
_refine_ls_shift/su_mean     0.000
_refine_diff_density_max     0.277
_refine_diff_density_min     -0.365
_refine_ls_extinction_method     none
_refine_ls_extinction_coef     ?
loop_
    _atom_type_symbol
    _atom_type_description
    _atom_type_scat_dispersion_real
    _atom_type_scat_dispersion_imag
    _atom_type_scat_source
    'C' 'C' 0.0033 0.0016
                         'International Tables Vol C Tables 4.2.6.8 and 6.1.1.4'
    'H' 'H' 0.0000 0.0000
                         'International Tables Vol C Tables 4.2.6.8 and 6.1.1.4'
    'N' 'N' 0.0061 0.0033
                         'International Tables Vol C Tables 4.2.6.8 and 6.1.1.4'
    'O' 'O' 0.0106 0.0060
                         'International Tables Vol C Tables 4.2.6.8 and 6.1.1.4'
    'S' 'S' 0.1246 0.1234
                         'International Tables Vol C Tables 4.2.6.8 and 6.1.1.4'
_computing_data_collection     'APEX2 (Bruker, 2004)'
_computing_cell_refinement     'SAINT (Bruker, 2004)'
_computing_data_reduction     'SAINT (Bruker, 2004)'
_computing_structure_solution     'SHELXS97 (Sheldrick, 2008)'
_computing_structure_refinement     'SHELXL97 (Sheldrick, 2008)'
_computing_molecular_graphics     'PLATON (Spek, 2009)'
_computing_publication_material     'SHELXL97 (Sheldrick, 2008)'
loop_
    _atom_site_type_symbol
    _atom_site_label
    _atom_site_fract_x
    _atom_site_fract_y
    _atom_site_fract_z
    _atom_site_U_iso_or_equiv
    _atom_site_adp_type
    _atom_site_calc_flag
    _atom_site_refinement_flags
    _atom_site_occupancy
    _atom_site_disorder_assembly
    _atom_site_disorder_group
    S S1 0.75886(3) 0.20738(3) 0.50676(2) 0.04410(14) Uani d . 1 . .
    O O1 0.68946(12) 0.14774(9) 0.48039(8) 0.0645(4) Uani d . 1 . .
    O O2 0.86322(10) 0.20175(9) 0.48726(7) 0.0609(4) Uani d . 1 . .
    O O3 1.18355(9) 0.45554(8) 0.71672(8) 0.0547(3) Uani d . 1 . .
    O O4 1.10235(10) 0.45229(9) 0.86231(7) 0.0614(4) Uani d . 1 . .
    N N1 0.75360(10) 0.20284(8) 0.59811(8) 0.0412(3) Uani d . 1 . .
    C C1 0.71502(13) 0.30481(11) 0.48204(9) 0.0429(4) Uani d . 1 . .
    C C2 0.61251(14) 0.32135(13) 0.48674(10) 0.0541(5) Uani d . 1 . .
    H H2 0.5677 0.2819 0.5041 0.065 Uiso calc R 1 . .
    C C3 0.57779(19) 0.39686(16) 0.46545(12) 0.0728(6) Uani d U 1 . .
    H H3 0.5089 0.4087 0.4678 0.087 Uiso calc R 1 . .
    C C4 0.6445(3) 0.45467(16) 0.44081(14) 0.0850(7) Uani d U 1 . .
    H H4 0.6205 0.5057 0.4266 0.102 Uiso calc R 1 . .
    C C5 0.7463(2) 0.43862(16) 0.43669(15) 0.0840(8) Uani d . 1 . .
    H H5 0.7908 0.4788 0.4200 0.101 Uiso calc R 1 . .
    C C6 0.78291(17) 0.36299(14) 0.45719(12) 0.0636(6) Uani d . 1 . .
    H H6 0.8518 0.3514 0.4544 0.076 Uiso calc R 1 . .
    C C7 0.81876(11) 0.24936(10) 0.64551(8) 0.0348(3) Uani d . 1 . .
    C C8 0.90603(11) 0.29052(10) 0.62968(8) 0.0379(3) Uani d . 1 . .
    H H8 0.9320 0.2914 0.5818 0.046 Uiso calc R 1 . .
    C C9 0.95611(11) 0.33194(9) 0.68816(8) 0.0343(3) Uani d . 1 A .
    C C10 1.04706(12) 0.37570(10) 0.67599(9) 0.0397(4) Uani d . 1 . .
    H H10 1.0742 0.3780 0.6284 0.048 Uiso calc R 1 A .
    C C11 1.09563(11) 0.41443(10) 0.73221(9) 0.0396(4) Uani d . 1 A .
    C C12 1.2233(3) 0.5044(3) 0.7720(3) 0.0511(10) Uani d P 0.718(11) A 1
    H H12A 1.1901 0.5573 0.7710 0.061 Uiso calc PR 0.718(11) A 1
    H H12B 1.2950 0.5128 0.7631 0.061 Uiso calc PR 0.718(11) A 1
    C C12A 1.2432(9) 0.4744(9) 0.7890(7) 0.054(3) Uani d P 0.282(11) A 2
    H H12C 1.2765 0.4249 0.8057 0.064 Uiso calc PR 0.282(11) A 2
    H H12D 1.2956 0.5143 0.7780 0.064 Uiso calc PR 0.282(11) A 2
    C C13 1.2089(3) 0.4664(3) 0.8461(2) 0.0523(11) Uani d P 0.718(11) A 1
    H H13A 1.2450 0.4147 0.8478 0.063 Uiso calc PR 0.718(11) A 1
    H H13B 1.2375 0.5018 0.8838 0.063 Uiso calc PR 0.718(11) A 1
    C C13A 1.1788(7) 0.5065(9) 0.8505(5) 0.054(3) Uani d P 0.282(11) A 2
    H H13C 1.2189 0.5128 0.8951 0.065 Uiso calc PR 0.282(11) A 2
    H H13D 1.1512 0.5595 0.8371 0.065 Uiso calc PR 0.282(11) A 2
    C C14 1.05574(12) 0.41171(10) 0.80512(9) 0.0424(4) Uani d . 1 A .
    C C15 0.96920(13) 0.36957(10) 0.81897(9) 0.0428(4) Uani d . 1 . .
    H H15 0.9442 0.3674 0.8671 0.051 Uiso calc R 1 A .
    C C16 0.91622(11) 0.32886(10) 0.76166(8) 0.0355(3) Uani d . 1 A .
    C C17 0.82565(11) 0.28589(10) 0.77520(9) 0.0385(3) Uani d . 1 . .
    H H17 0.7989 0.2837 0.8229 0.046 Uiso calc R 1 A .
    C C18 0.77697(11) 0.24729(9) 0.71804(8) 0.0345(3) Uani d . 1 A .
    C C19 0.68351(11) 0.20045(9) 0.71441(9) 0.0369(3) Uani d . 1 . .
    C C20 0.61522(12) 0.17749(11) 0.76943(10) 0.0456(4) Uani d . 1 A .
    H H20 0.6249 0.1938 0.8183 0.055 Uiso calc R 1 . .
    C C21 0.53295(14) 0.13020(12) 0.75009(12) 0.0569(5) Uani d . 1 . .
    H H21 0.4869 0.1139 0.7862 0.068 Uiso calc R 1 A .
    C C22 0.51865(14) 0.10687(13) 0.67716(13) 0.0599(5) Uani d . 1 A .
    H H22 0.4619 0.0759 0.6650 0.072 Uiso calc R 1 . .
    C C23 0.58604(14) 0.12802(12) 0.62164(11) 0.0540(5) Uani d . 1 . .
    H H23 0.5763 0.1112 0.5729 0.065 Uiso calc R 1 A .
    C C24 0.66883(12) 0.17543(10) 0.64165(9) 0.0406(4) Uani d . 1 A .
loop_
    _atom_site_aniso_label
    _atom_site_aniso_U_11
    _atom_site_aniso_U_22
    _atom_site_aniso_U_33
    _atom_site_aniso_U_12
    _atom_site_aniso_U_13
    _atom_site_aniso_U_23
    S1 0.0514(2) 0.0484(3) 0.0325(2) 0.00302(18) -0.00712(17) -0.00640(17)
    O1 0.0849(10) 0.0577(9) 0.0509(8) -0.0113(7) -0.0220(7) -0.0092(7)
    O2 0.0564(8) 0.0862(11) 0.0400(7) 0.0196(7) 0.0003(6) -0.0129(7)
    O3 0.0468(6) 0.0591(8) 0.0582(8) -0.0183(6) 0.0014(6) 0.0065(6)
    O4 0.0638(8) 0.0722(9) 0.0484(8) -0.0254(7) -0.0039(6) -0.0135(7)
    N1 0.0462(7) 0.0441(8) 0.0334(7) -0.0060(6) -0.0073(5) 0.0000(6)
    C1 0.0489(9) 0.0498(10) 0.0300(8) 0.0005(8) -0.0015(7) 0.0029(7)
    C2 0.0510(10) 0.0658(12) 0.0456(10) 0.0058(9) 0.0012(8) 0.0040(9)
    C3 0.0784(14) 0.0827(16) 0.0572(13) 0.0317(11) 0.0006(11) 0.0054(11)
    C4 0.129(2) 0.0613(15) 0.0647(15) 0.0263(12) 0.0033(14) 0.0147(11)
    C5 0.113(2) 0.0669(16) 0.0722(17) -0.0160(15) 0.0085(14) 0.0251(13)
    C6 0.0626(11) 0.0692(14) 0.0588(13) -0.0094(10) 0.0055(10) 0.0160(10)
    C7 0.0390(7) 0.0341(8) 0.0313(8) 0.0031(6) -0.0038(6) -0.0002(6)
    C8 0.0414(8) 0.0449(9) 0.0275(7) -0.0010(7) 0.0033(6) 0.0006(7)
    C9 0.0365(7) 0.0359(8) 0.0304(8) 0.0018(6) 0.0033(6) 0.0012(6)
    C10 0.0427(8) 0.0435(9) 0.0329(8) -0.0023(7) 0.0065(6) 0.0039(7)
    C11 0.0379(7) 0.0352(8) 0.0456(9) -0.0025(6) 0.0013(6) 0.0051(7)
    C12 0.0400(17) 0.047(2) 0.066(3) -0.0101(15) -0.0075(15) -0.0009(18)
    C12A 0.053(5) 0.051(6) 0.057(6) -0.002(4) -0.019(4) -0.005(5)
    C13 0.0498(17) 0.049(2) 0.058(2) -0.0055(16) -0.0143(15) -0.0046(17)
    C13A 0.045(4) 0.048(6) 0.070(5) -0.003(4) -0.010(3) -0.007(4)
    C14 0.0490(9) 0.0400(9) 0.0383(9) -0.0039(7) -0.0035(7) -0.0036(7)
    C15 0.0494(9) 0.0476(10) 0.0314(8) -0.0075(7) 0.0058(7) -0.0049(7)
    C16 0.0389(7) 0.0356(8) 0.0321(8) 0.0010(6) 0.0040(6) -0.0014(6)
    C17 0.0427(8) 0.0420(9) 0.0308(8) -0.0030(7) 0.0075(6) -0.0014(7)
    C18 0.0359(7) 0.0311(8) 0.0364(8) 0.0017(6) 0.0027(6) 0.0013(6)
    C19 0.0357(7) 0.0312(8) 0.0438(9) 0.0023(6) -0.0007(6) 0.0037(7)
    C20 0.0417(8) 0.0439(9) 0.0513(10) -0.0004(7) 0.0059(7) 0.0032(8)
    C21 0.0424(9) 0.0562(12) 0.0721(13) -0.0059(8) 0.0055(9) 0.0094(10)
    C22 0.0437(9) 0.0555(12) 0.0805(15) -0.0141(8) -0.0105(9) 0.0095(10)
    C23 0.0534(10) 0.0525(11) 0.0561(11) -0.0090(8) -0.0173(9) 0.0040(9)
    C24 0.0407(8) 0.0345(8) 0.0466(10) 0.0011(7) -0.0075(7) 0.0063(7)
_geom_special_details
;
;
loop_
    _geom_bond_atom_site_label_1
    _geom_bond_atom_site_label_2
    _geom_bond_site_symmetry_2
    _geom_bond_distance
    _geom_bond_publ_flag
    S1 O1 . 1.4201(14) ?
    S1 O2 . 1.4237(15) ?
    S1 N1 . 1.6509(15) ?
    S1 C1 . 1.7535(19) ?
    O3 C11 . 1.3695(19) ?
    O3 C12 . 1.381(4) ?
    O3 C12A . 1.555(11) ?
    O4 C13A . 1.360(8) ?
    O4 C14 . 1.372(2) ?
    O4 C13 . 1.454(4) ?
    N1 C7 . 1.4315(19) ?
    N1 C24 . 1.438(2) ?
    C1 C2 . 1.381(2) ?
    C1 C6 . 1.382(3) ?
    C2 C3 . 1.373(3) ?
    C2 H2 . 0.9300 ?
    C3 C4 . 1.367(4) ?
    C3 H3 . 0.9300 ?
    C4 C5 . 1.370(4) ?
    C4 H4 . 0.9300 ?
    C5 C6 . 1.379(3) ?
    C5 H5 . 0.9300 ?
    C6 H6 . 0.9300 ?
    C7 C8 . 1.364(2) ?
    C7 C18 . 1.420(2) ?
    C8 C9 . 1.417(2) ?
    C8 H8 . 0.9300 ?
    C9 C10 . 1.414(2) ?
    C9 C16 . 1.427(2) ?
    C10 C11 . 1.357(2) ?
    C10 H10 . 0.9300 ?
    C11 C14 . 1.417(2) ?
    C12 C13 . 1.486(7) ?
    C12 H12A . 0.9700 ?
    C12 H12B . 0.9700 ?
    C12A C13A . 1.492(19) ?
    C12A H12C . 0.9700 ?
    C12A H12D . 0.9700 ?
    C13 H13A . 0.9700 ?
    C13 H13B . 0.9700 ?
    C13A H13C . 0.9700 ?
    C13A H13D . 0.9700 ?
    C14 C15 . 1.357(2) ?
    C15 C16 . 1.414(2) ?
    C15 H15 . 0.9300 ?
    C16 C17 . 1.407(2) ?
    C17 C18 . 1.369(2) ?
    C17 H17 . 0.9300 ?
    C18 C19 . 1.453(2) ?
    C19 C24 . 1.388(2) ?
    C19 C20 . 1.392(2) ?
    C20 C21 . 1.378(3) ?
    C20 H20 . 0.9300 ?
    C21 C22 . 1.383(3) ?
    C21 H21 . 0.9300 ?
    C22 C23 . 1.383(3) ?
    C22 H22 . 0.9300 ?
    C23 C24 . 1.387(2) ?
    C23 H23 . 0.9300 ?
loop_
    _geom_angle_atom_site_label_1
    _geom_angle_atom_site_label_2
    _geom_angle_atom_site_label_3
    _geom_angle_site_symmetry_1
    _geom_angle_site_symmetry_3
    _geom_angle
    _geom_angle_publ_flag
    O1 S1 O2 . . 119.73(9) ?
    O1 S1 N1 . . 106.04(8) ?
    O2 S1 N1 . . 106.52(7) ?
    O1 S1 C1 . . 109.09(9) ?
    O2 S1 C1 . . 108.35(9) ?
    N1 S1 C1 . . 106.32(8) ?
    C11 O3 C12 . . 117.3(2) ?
    C11 O3 C12A . . 110.8(5) ?
    C13A O4 C14 . . 122.0(4) ?
    C14 O4 C13 . . 111.0(2) ?
    C7 N1 C24 . . 107.84(13) ?
    C7 N1 S1 . . 123.16(11) ?
    C24 N1 S1 . . 126.29(11) ?
    C2 C1 C6 . . 121.28(19) ?
    C2 C1 S1 . . 119.03(15) ?
    C6 C1 S1 . . 119.69(15) ?
    C3 C2 C1 . . 119.1(2) ?
    C3 C2 H2 . . 120.5 ?
    C1 C2 H2 . . 120.5 ?
    C4 C3 C2 . . 119.9(2) ?
    C4 C3 H3 . . 120.0 ?
    C2 C3 H3 . . 120.0 ?
    C3 C4 C5 . . 121.1(2) ?
    C3 C4 H4 . . 119.5 ?
    C5 C4 H4 . . 119.5 ?
    C4 C5 C6 . . 120.0(2) ?
    C4 C5 H5 . . 120.0 ?
    C6 C5 H5 . . 120.0 ?
    C5 C6 C1 . . 118.6(2) ?
    C5 C6 H6 . . 120.7 ?
    C1 C6 H6 . . 120.7 ?
    C8 C7 C18 . . 122.16(14) ?
    C8 C7 N1 . . 130.11(14) ?
    C18 C7 N1 . . 107.73(13) ?
    C7 C8 C9 . . 118.27(14) ?
    C7 C8 H8 . . 120.9 ?
    C9 C8 H8 . . 120.9 ?
    C10 C9 C8 . . 121.46(14) ?
    C10 C9 C16 . . 118.34(14) ?
    C8 C9 C16 . . 120.18(14) ?
    C11 C10 C9 . . 121.40(15) ?
    C11 C10 H10 . . 119.3 ?
    C9 C10 H10 . . 119.3 ?
    C10 C11 O3 . . 118.47(15) ?
    C10 C11 C14 . . 120.25(14) ?
    O3 C11 C14 . . 121.27(15) ?
    O3 C12 C13 . . 111.0(4) ?
    O3 C12 H12A . . 109.4 ?
    C13 C12 H12A . . 109.4 ?
    O3 C12 H12B . . 109.4 ?
    C13 C12 H12B . . 109.4 ?
    H12A C12 H12B . . 108.0 ?
    C13A C12A O3 . . 113.9(9) ?
    C13A C12A H12C . . 108.8 ?
    O3 C12A H12C . . 108.8 ?
    C13A C12A H12D . . 108.8 ?
    O3 C12A H12D . . 108.8 ?
    H12C C12A H12D . . 107.7 ?
    O4 C13 C12 . . 111.7(4) ?
    O4 C13 H13A . . 109.3 ?
    C12 C13 H13A . . 109.3 ?
    O4 C13 H13B . . 109.3 ?
    C12 C13 H13B . . 109.3 ?
    H13A C13 H13B . . 107.9 ?
    O4 C13A C12A . . 108.0(10) ?
    O4 C13A H13C . . 110.1 ?
    C12A C13A H13C . . 110.1 ?
    O4 C13A H13D . . 110.1 ?
    C12A C13A H13D . . 110.1 ?
    H13C C13A H13D . . 108.4 ?
    C15 C14 O4 . . 118.97(15) ?
    C15 C14 C11 . . 119.94(15) ?
    O4 C14 C11 . . 121.08(15) ?
    C14 C15 C16 . . 121.36(15) ?
    C14 C15 H15 . . 119.3 ?
    C16 C15 H15 . . 119.3 ?
    C17 C16 C15 . . 121.85(14) ?
    C17 C16 C9 . . 119.45(14) ?
    C15 C16 C9 . . 118.70(14) ?
    C18 C17 C16 . . 119.86(14) ?
    C18 C17 H17 . . 120.1 ?
    C16 C17 H17 . . 120.1 ?
    C17 C18 C7 . . 120.05(14) ?
    C17 C18 C19 . . 132.47(14) ?
    C7 C18 C19 . . 107.48(13) ?
    C24 C19 C20 . . 120.28(15) ?
    C24 C19 C18 . . 108.45(14) ?
    C20 C19 C18 . . 131.24(15) ?
    C21 C20 C19 . . 118.73(18) ?
    C21 C20 H20 . . 120.6 ?
    C19 C20 H20 . . 120.6 ?
    C20 C21 C22 . . 120.22(18) ?
    C20 C21 H21 . . 119.9 ?
    C22 C21 H21 . . 119.9 ?
    C21 C22 C23 . . 122.16(17) ?
    C21 C22 H22 . . 118.9 ?
    C23 C22 H22 . . 118.9 ?
    C22 C23 C24 . . 117.21(18) ?
    C22 C23 H23 . . 121.4 ?
    C24 C23 H23 . . 121.4 ?
    C23 C24 C19 . . 121.38(16) ?
    C23 C24 N1 . . 130.11(16) ?
    C19 C24 N1 . . 108.42(13) ?
loop_
    _geom_torsion_atom_site_label_1
    _geom_torsion_atom_site_label_2
    _geom_torsion_atom_site_label_3
    _geom_torsion_atom_site_label_4
    _geom_torsion_site_symmetry_1
    _geom_torsion_site_symmetry_2
    _geom_torsion_site_symmetry_3
    _geom_torsion_site_symmetry_4
    _geom_torsion
    _geom_torsion_publ_flag
    O1 S1 N1 C7 . . . . 174.92(13) ?
    O2 S1 N1 C7 . . . . 46.36(15) ?
    C1 S1 N1 C7 . . . . -69.05(14) ?
    O1 S1 N1 C24 . . . . -26.04(16) ?
    O2 S1 N1 C24 . . . . -154.61(14) ?
    C1 S1 N1 C24 . . . . 89.99(15) ?
    O1 S1 C1 C2 . . . . 39.85(17) ?
    O2 S1 C1 C2 . . . . 171.74(14) ?
    N1 S1 C1 C2 . . . . -74.10(15) ?
    O1 S1 C1 C6 . . . . -139.10(16) ?
    O2 S1 C1 C6 . . . . -7.21(17) ?
    N1 S1 C1 C6 . . . . 106.94(16) ?
    C6 C1 C2 C3 . . . . 0.7(3) ?
    S1 C1 C2 C3 . . . . -178.21(16) ?
    C1 C2 C3 C4 . . . . -0.7(3) ?
    C2 C3 C4 C5 . . . . 0.2(4) ?
    C3 C4 C5 C6 . . . . 0.4(4) ?
    C4 C5 C6 C1 . . . . -0.3(4) ?
    C2 C1 C6 C5 . . . . -0.2(3) ?
    S1 C1 C6 C5 . . . . 178.73(18) ?
    C24 N1 C7 C8 . . . . -177.15(16) ?
    S1 N1 C7 C8 . . . . -14.8(2) ?
    C24 N1 C7 C18 . . . . 2.68(17) ?
    S1 N1 C7 C18 . . . . 165.04(11) ?
    C18 C7 C8 C9 . . . . 0.3(2) ?
    N1 C7 C8 C9 . . . . -179.87(15) ?
    C7 C8 C9 C10 . . . . 179.83(15) ?
    C7 C8 C9 C16 . . . . 1.1(2) ?
    C8 C9 C10 C11 . . . . -179.13(15) ?
    C16 C9 C10 C11 . . . . -0.4(2) ?
    C9 C10 C11 O3 . . . . 179.82(14) ?
    C9 C10 C11 C14 . . . . 0.1(2) ?
    C12 O3 C11 C10 . . . . 170.5(3) ?
    C12A O3 C11 C10 . . . . -164.0(6) ?
    C12 O3 C11 C14 . . . . -9.7(3) ?
    C12A O3 C11 C14 . . . . 15.8(6) ?
    C11 O3 C12 C13 . . . . 37.2(6) ?
    C12A O3 C12 C13 . . . . -42.9(14) ?
    C11 O3 C12A C13A . . . . -44.9(14) ?
    C12 O3 C12A C13A . . . . 65.6(16) ?
    C13A O4 C13 C12 . . . . -66.6(9) ?
    C14 O4 C13 C12 . . . . 50.7(5) ?
    O3 C12 C13 O4 . . . . -59.1(7) ?
    C14 O4 C13A C12A . . . . -37.8(15) ?
    C13 O4 C13A C12A . . . . 40.2(10) ?
    O3 C12A C13A O4 . . . . 55.0(17) ?
    C13A O4 C14 C15 . . . . -168.7(8) ?
    C13 O4 C14 C15 . . . . 158.0(3) ?
    C13A O4 C14 C11 . . . . 10.2(8) ?
    C13 O4 C14 C11 . . . . -23.1(3) ?
    C10 C11 C14 C15 . . . . 0.6(3) ?
    O3 C11 C14 C15 . . . . -179.12(16) ?
    C10 C11 C14 O4 . . . . -178.27(16) ?
    O3 C11 C14 O4 . . . . 2.0(3) ?
    O4 C14 C15 C16 . . . . 177.91(16) ?
    C11 C14 C15 C16 . . . . -1.0(3) ?
    C14 C15 C16 C17 . . . . -179.13(16) ?
    C14 C15 C16 C9 . . . . 0.7(2) ?
    C10 C9 C16 C17 . . . . 179.83(15) ?
    C8 C9 C16 C17 . . . . -1.4(2) ?
    C10 C9 C16 C15 . . . . 0.0(2) ?
    C8 C9 C16 C15 . . . . 178.78(15) ?
    C15 C16 C17 C18 . . . . -179.92(15) ?
    C9 C16 C17 C18 . . . . 0.3(2) ?
    C16 C17 C18 C7 . . . . 1.1(2) ?
    C16 C17 C18 C19 . . . . -178.74(16) ?
    C8 C7 C18 C17 . . . . -1.5(2) ?
    N1 C7 C18 C17 . . . . 178.69(14) ?
    C8 C7 C18 C19 . . . . 178.43(14) ?
    N1 C7 C18 C19 . . . . -1.41(16) ?
    C17 C18 C19 C24 . . . . 179.46(17) ?
    C7 C18 C19 C24 . . . . -0.42(17) ?
    C17 C18 C19 C20 . . . . -2.7(3) ?
    C7 C18 C19 C20 . . . . 177.44(16) ?
    C24 C19 C20 C21 . . . . -0.4(2) ?
    C18 C19 C20 C21 . . . . -178.10(16) ?
    C19 C20 C21 C22 . . . . -0.5(3) ?
    C20 C21 C22 C23 . . . . 1.4(3) ?
    C21 C22 C23 C24 . . . . -1.1(3) ?
    C22 C23 C24 C19 . . . . 0.1(3) ?
    C22 C23 C24 N1 . . . . 176.05(17) ?
    C20 C19 C24 C23 . . . . 0.7(2) ?
    C18 C19 C24 C23 . . . . 178.81(15) ?
    C20 C19 C24 N1 . . . . -176.06(14) ?
    C18 C19 C24 N1 . . . . 2.09(17) ?
    C7 N1 C24 C23 . . . . -179.30(17) ?
    S1 N1 C24 C23 . . . . 19.0(3) ?
    C7 N1 C24 C19 . . . . -2.97(17) ?
    S1 N1 C24 C19 . . . . -164.63(12) ?
loop_
    _geom_hbond_atom_site_label_D
    _geom_hbond_atom_site_label_H
    _geom_hbond_atom_site_label_A
    _geom_hbond_site_symmetry_A
    _geom_hbond_distance_DH
    _geom_hbond_distance_HA
    _geom_hbond_distance_DA
    _geom_hbond_angle_DHA
    _geom_hbond_publ_flag
    C6 H6 O2 . 0.93 2.52 2.894(3) 104 y
    C8 H8 O2 . 0.93 2.42 3.005(2) 120 y
    C23 H23 O1 . 0.93 2.32 2.908(3) 121 y
    C10 H10 O1 3_556 0.93 2.52 3.411(2) 161 y
    C12 H12A Cg1 4_756 0.97 2.98 3.670(5) 129 y
    C12 H12B Cg7 4_756 0.97 2.78 3.411(5) 124 y
    C13 H13A Cg5 6_556 0.97 2.77 3.680(5) 157 y
    C20 H20 Cg4 8_555 0.93 2.94 3.689(2) 138 y
    C12A H12C Cg5 6_556 0.97 2.53 3.446(14) 158 y
    C12A H12D Cg7 4_756 0.97 2.69 3.585(14) 153 y
    C13A H13D Cg1 4_756 0.97 2.92 3.585(14) 127 y
_iucr_refine_instructions_details
;
TITL ssmgt2_0m in Pbca
CELL  0.71073  13.1890  16.3630  18.0390   90.000   90.000   90.000
ZERR     8.00   0.0050   0.0060   0.0050    0.000    0.000    0.000
LATT   1
SYMM  1/2 - X, - Y, 1/2 + Z
SYMM  1/2 + X, 1/2 - Y, - Z
SYMM  - X, 1/2 + Y, 1/2 - Z
SFAC  C    H    N    O    S
UNIT  192  136  8    32   8
MERG   2
FMAP   2
PLAN   20
SIZE     0.20   0.22   0.26
TEMP 22
DELU 0.001 C3 C4
HTAB C6 O2
HTAB C8 O2
HTAB C23 O1
HTAB C10 O1_$1
EQIV $1 1/2+x,1/2-y,1-z
ACTA
BOND   $H
CONF
L.S.   4
WGHT    0.063700    0.667600
FVAR       0.09122   0.71805
S1    5    0.758857    0.207384    0.506762    11.00000    0.05141    0.04843 =
         0.03247   -0.00640   -0.00712    0.00302
O1    4    0.689457    0.147738    0.480390    11.00000    0.08486    0.05774 =
         0.05095   -0.00918   -0.02205   -0.01132
O2    4    0.863223    0.201747    0.487258    11.00000    0.05644    0.08619 =
         0.04004   -0.01290    0.00027    0.01958
O3    4    1.183554    0.455539    0.716720    11.00000    0.04681    0.05910 =
         0.05822    0.00652    0.00138   -0.01827
O4    4    1.102345    0.452287    0.862308    11.00000    0.06376    0.07216 =
         0.04843   -0.01346   -0.00394   -0.02539
N1    3    0.753598    0.202839    0.598109    11.00000    0.04622    0.04412 =
         0.03337   -0.00003   -0.00732   -0.00597
C1    1    0.715017    0.304814    0.482042    11.00000    0.04893    0.04983 =
         0.03000    0.00286   -0.00146    0.00049
C2    1    0.612509    0.321355    0.486743    11.00000    0.05099    0.06582 =
         0.04559    0.00398    0.00123    0.00579
AFIX  43
H2    2    0.567659    0.281886    0.504089    11.00000   -1.20000
AFIX   0
C3    1    0.577789    0.396865    0.465450    11.00000    0.07844    0.08271 =
         0.05719    0.00541    0.00059    0.03173
AFIX  43
H3    2    0.508890    0.408679    0.467790    11.00000   -1.20000
AFIX   0
C4    1    0.644546    0.454671    0.440808    11.00000    0.12897    0.06133 =
         0.06470    0.01467    0.00330    0.02633
AFIX  43
H4    2    0.620482    0.505748    0.426603    11.00000   -1.20000
AFIX   0
C5    1    0.746331    0.438619    0.436686    11.00000    0.11289    0.06685 =
         0.07224    0.02505    0.00847   -0.01598
AFIX  43
H5    2    0.790776    0.478750    0.420050    11.00000   -1.20000
AFIX   0
C6    1    0.782906    0.362990    0.457190    11.00000    0.06260    0.06925 =
         0.05883    0.01605    0.00547   -0.00938
AFIX  43
H6    2    0.851823    0.351381    0.454352    11.00000   -1.20000
AFIX   0
C7    1    0.818761    0.249364    0.645508    11.00000    0.03903    0.03412 =
         0.03128   -0.00018   -0.00376    0.00312
C8    1    0.906034    0.290518    0.629680    11.00000    0.04141    0.04487 =
         0.02753    0.00056    0.00329   -0.00096
AFIX  43
H8    2    0.932011    0.291376    0.581758    11.00000   -1.20000
AFIX   0
C9    1    0.956113    0.331942    0.688161    11.00000    0.03646    0.03592 =
         0.03044    0.00124    0.00328    0.00182
C10   1    1.047059    0.375698    0.675991    11.00000    0.04266    0.04348 =
         0.03294    0.00394    0.00652   -0.00232
AFIX  43
H10   2    1.074154    0.377971    0.628439    11.00000   -1.20000
AFIX   0
C11   1    1.095626    0.414431    0.732211    11.00000    0.03792    0.03521 =
         0.04555    0.00514    0.00128   -0.00253
PART    1
C12   1    1.223250    0.504377    0.771995    21.00000    0.04002    0.04698 =
         0.06642   -0.00088   -0.00749   -0.01006
AFIX  23
H12A  2    1.190128    0.557294    0.771012    21.00000   -1.20000
H12B  2    1.295022    0.512807    0.763085    21.00000   -1.20000
AFIX   0
PART    2
C12A  1    1.243245    0.474448    0.789022   -21.00000    0.05253    0.05128 =
         0.05736   -0.00525   -0.01873   -0.00236
AFIX  23
H12C  2    1.276489    0.424853    0.805660   -21.00000   -1.20000
H12D  2    1.295610    0.514254    0.777982   -21.00000   -1.20000
AFIX   0
PART    1
C13   1    1.208913    0.466367    0.846100    21.00000    0.04979    0.04944 =
         0.05774   -0.00460   -0.01433   -0.00546
AFIX  23
H13A  2    1.245005    0.414750    0.847785    21.00000   -1.20000
H13B  2    1.237531    0.501834    0.883765    21.00000   -1.20000
AFIX   0
PART    2
C13A  1    1.178783    0.506523    0.850463   -21.00000    0.04474    0.04799 =
         0.06986   -0.00668   -0.01035   -0.00350
AFIX  23
H13C  2    1.218938    0.512831    0.895149   -21.00000   -1.20000
H13D  2    1.151185    0.559465    0.837119   -21.00000   -1.20000
AFIX   0
PART    0
C14   1    1.055743    0.411707    0.805123    11.00000    0.04900    0.03995 =
         0.03825   -0.00360   -0.00350   -0.00387
C15   1    0.969195    0.369575    0.818968    11.00000    0.04942    0.04759 =
         0.03141   -0.00491    0.00579   -0.00751
AFIX  43
H15   2    0.944184    0.367417    0.867131    11.00000   -1.20000
AFIX   0
C16   1    0.916221    0.328864    0.761660    11.00000    0.03887    0.03556 =
         0.03211   -0.00141    0.00396    0.00100
C17   1    0.825647    0.285893    0.775196    11.00000    0.04266    0.04196 =
         0.03078   -0.00140    0.00747   -0.00304
AFIX  43
H17   2    0.798925    0.283729    0.822865    11.00000   -1.20000
AFIX   0
C18   1    0.776966    0.247286    0.718038    11.00000    0.03589    0.03110 =
         0.03643    0.00128    0.00265    0.00167
C19   1    0.683515    0.200446    0.714410    11.00000    0.03568    0.03123 =
         0.04379    0.00371   -0.00069    0.00234
C20   1    0.615223    0.177487    0.769430    11.00000    0.04165    0.04386 =
         0.05133    0.00318    0.00590   -0.00042
AFIX  43
H20   2    0.624948    0.193762    0.818312    11.00000   -1.20000
AFIX   0
C21   1    0.532953    0.130197    0.750094    11.00000    0.04240    0.05621 =
         0.07211    0.00939    0.00552   -0.00594
AFIX  43
H21   2    0.486875    0.113905    0.786213    11.00000   -1.20000
AFIX   0
C22   1    0.518654    0.106869    0.677158    11.00000    0.04371    0.05547 =
         0.08052    0.00953   -0.01053   -0.01414
AFIX  43
H22   2    0.461863    0.075940    0.665045    11.00000   -1.20000
AFIX   0
C23   1    0.586037    0.128022    0.621636    11.00000    0.05342    0.05251 =
         0.05610    0.00403   -0.01726   -0.00900
AFIX  43
H23   2    0.576254    0.111170    0.572921    11.00000   -1.20000
AFIX   0
C24   1    0.668834    0.175430    0.641650    11.00000    0.04072    0.03451 =
         0.04662    0.00627   -0.00745    0.00115
HKLF    4
REM  ssmgt2_0m in Pbca
REM R1 =  0.0406 for   3469 Fo > 4sig(Fo)  and  0.0620 for all   4813 data
REM    290 parameters refined using      1 restraints
END
WGHT      0.0637      0.6676
REM Highest difference peak  0.277,  deepest hole -0.365,  1-sigma level  0.041
Q1    1   0.7401  0.2650  0.4993  11.00000  0.05    0.28
Q2    1   0.7653  0.1909  0.5612  11.00000  0.05    0.25
Q3    1   0.9243  0.3460  0.7201  11.00000  0.05    0.24
Q4    1   0.7068  0.1915  0.6139  11.00000  0.05    0.24
;
data_global
_journal_date_recd_electronic     2010-11-06
_journal_date_accepted     2010-11-15
_journal_name_full     'Acta Crystallographica, Section E'
_journal_year     2010
_journal_volume     66
_journal_issue     12
_journal_page_first     o3264
_journal_page_last     o3265
_journal_paper_category     QO
_journal_coeditor_code     GK2320
_publ_contact_author_name     'V. Manivannan'
_publ_contact_author_address
;
Department of Research and Development,
PRIST University,
Vallam,
Thanjavur - 613 403,
Tamil Nadu,
India.
;
_publ_contact_author_email     'crystallography2010@gmail.com'
_publ_contact_author_fax     ?
_publ_contact_author_phone     '04362-241324'
_publ_section_title
;
7-Phenylsulfonyl-2,3-dihydro-7<i>H</i>-1,4-benzodioxino[6,7-<i>b</i>]carbazole
;
loop_
    _publ_author_name
    _publ_author_address
    'J. Kanchanadevi'
;
Department of Physics
Velammal Institute of Technology
Panchetty, Chennai 601 204
India
;
    'V. Dhayalan'
;
Department of Organic Chemistry
University of Madras
Guindy Campus, Chennai 600 025
India
;
    'A. K. Mohanakrishnan'
;
Department of Organic Chemistry
University of Madras
Guindy Campus, Chennai 600 025
India
;
    'G. Anbalagan'
;
Department of Physics
Presidency College (Autonomous)
Chennai 600 005
India
;
    'G. Chakkaravarthi'
;
Department of Physics
CPCL Polytechnic College
Chennai 600 068
India
;
    'V. Manivannan'
;
Department of Research and Development
PRIST University
Vallam
Thanjavur 613 403
Tamil Nadu
India
;
