# Supplementary material for: 7-Phenyl­sulfonyl-2,3-dihydro-7H-1,4-benzodioxino[6,7-b]carbazole
Source: Acta Crystallogr Sect E Struct Rep Online. 2010 Nov 20;66(Pt 12):o3264–5. doi: 10.1107/S1600536810047343 (PMC3011594; doi:10.1107/S1600536810047343)
Supplement: Supplementary file 2 [file e-66-o3264-Isup2.hkl]

#
# h,k,l, Fc-squared, Fo-squared, sigma(Fo-squared) and status flag
#
data_I
_shelx_title ' ssmgt2_0m in Pbca'
_shelx_refln_list_code          4
_shelx_F_calc_maximum      348.54
_exptl_crystal_F_000      1728.00
_reflns_d_resolution_high  0.7494
 
loop_
 _symmetry_equiv_pos_as_xyz
 'x, y, z'
 '-x+1/2, -y, z+1/2'
 'x+1/2, -y+1/2, -z'
 '-x, y+1/2, -z+1/2'
 '-x, -y, -z'
 'x-1/2, y, -z-1/2'
 '-x-1/2, y-1/2, z'
 'x, -y-1/2, z-1/2'
 
_cell_length_a    13.1890
_cell_length_b    16.3630
_cell_length_c    18.0390
_cell_angle_alpha  90.000
_cell_angle_beta   90.000
_cell_angle_gamma  90.000
 
_shelx_F_squared_multiplier     1.000
 
loop_
 _refln_index_h
 _refln_index_k
 _refln_index_l
 _refln_F_squared_calc
 _refln_F_squared_meas
 _refln_F_squared_sigma
 _refln_observed_status
   4   0   0     6069.53     5483.68     98.98 o
   6   0   0    15407.81    15993.92    284.66 o
   8   0   0      181.24      249.29     20.80 o
  10   0   0        0.19       -3.00      4.89 o
  12   0   0      419.44      365.51     18.14 o
  14   0   0     2514.51     2447.03     66.22 o
  16   0   0       12.35       17.45      9.53 o
   2   1   0     6171.71     5869.35    113.62 o
   4   1   0     2800.36     2627.53     49.03 o
   6   1   0      409.10      461.52      8.43 o
   8   1   0      173.69      139.57      4.58 o
  10   1   0      752.18      728.13     16.21 o
  12   1   0     1798.29     1691.92     33.44 o
  14   1   0      581.08      567.55     17.48 o
  16   1   0       28.68       34.16      8.30 o
   0   2   0    66394.52    66409.94   1461.21 o
   2   2   0    20947.72    21223.09    375.70 o
   4   2   0      833.99      775.90     17.11 o
   6   2   0      990.83      975.48     21.49 o
   8   2   0     1243.04     1226.54     19.96 o
  10   2   0     1055.68     1062.20     22.10 o
  12   2   0      438.33      398.69     20.64 o
  14   2   0      422.84      409.49     14.52 o
  16   2   0       84.02       82.53     10.22 o
   2   3   0   100718.63   101370.88   1401.28 o
   4   3   0     1349.53     1374.84     34.84 o
   6   3   0     2427.89     2517.36     60.76 o
   8   3   0     1402.48     1436.01     31.90 o
  10   3   0       15.13       16.28      3.70 o
  12   3   0       10.04       15.21      5.38 o
  14   3   0      360.04      346.36     13.44 o
  16   3   0      122.11      123.41     11.40 o
   0   4   0     2505.35     2644.98     87.13 o
   2   4   0   121477.63   115345.67   2442.69 o
   4   4   0        7.59       20.09      6.15 o
   6   4   0        6.56        3.71     12.02 o
   8   4   0     1525.96     1460.78     40.36 o
  10   4   0        1.33        1.34      4.16 o
  12   4   0      622.52      528.89     15.51 o
  14   4   0        4.12        7.78      7.98 o
  16   4   0      151.06      164.86     12.33 o
   2   5   0       77.27      106.02      6.77 o
   4   5   0     2869.28     3430.51     49.62 o
   6   5   0      186.41      162.53      9.74 o
   8   5   0       43.97       45.19      8.41 o
  10   5   0        0.30        3.00      3.16 o
  12   5   0        1.07        2.76      5.37 o
  14   5   0       13.28        8.86      5.74 o
  16   5   0       95.12       90.67     10.47 o
   0   6   0     5456.04     5785.99    130.44 o
   2   6   0     2486.43     2445.83     57.77 o
   4   6   0      703.08      783.10     13.91 o
   6   6   0      399.42      475.33      9.65 o
   8   6   0        0.10       -4.18      6.24 o
  10   6   0       20.22       26.18      6.67 o
  12   6   0       45.04       39.88      6.49 o
  14   6   0       15.26       21.03      7.51 o
  16   6   0        0.99        6.80      9.16 o
   2   7   0     3883.65     3826.65     88.80 o
   4   7   0    31971.20    34295.74    472.75 o
   6   7   0      179.68      186.49      6.00 o
   8   7   0      373.50      365.83     14.57 o
  10   7   0        0.35        2.51      5.38 o
  12   7   0      516.32      536.66     17.94 o
  14   7   0       62.53       68.45      8.22 o
  16   7   0      153.78      151.43     12.52 o
   0   8   0     8069.66     8357.01    187.80 o
   2   8   0     8331.45     8109.83    149.63 o
   4   8   0     5131.16     5423.52    101.95 o
   6   8   0     1538.83     1467.61     24.83 o
   8   8   0     2200.74     2205.87     48.22 o
  10   8   0       12.75       12.94      5.96 o
  12   8   0      407.54      394.58     15.60 o
  14   8   0      291.81      319.50     15.44 o
  16   8   0      175.84      172.13     13.25 o
   2   9   0        9.14       -2.43      3.43 o
   4   9   0       35.65       49.65      6.94 o
   6   9   0      119.09      122.91      6.80 o
   8   9   0       88.64       57.87      6.78 o
  10   9   0       24.31        8.49      5.93 o
  12   9   0      171.73      172.17     19.34 o
  14   9   0       40.58       58.81      9.00 o
  16   9   0        7.46        9.95      9.43 o
   0  10   0     3093.19     2817.49     68.82 o
   2  10   0      237.74      205.56      9.84 o
   4  10   0     1189.58     1035.76     25.53 o
   6  10   0     3337.56     3361.72    124.99 o
   8  10   0     1804.20     1711.57     39.20 o
  10  10   0      683.87      684.49     25.90 o
  12  10   0      501.20      519.79     19.38 o
  14  10   0       51.35       54.45      9.43 o
   2  11   0        0.02       -2.87      4.46 o
   4  11   0      307.75      326.46     19.93 o
   6  11   0     2117.20     1858.49     69.10 o
   8  11   0       80.92       63.07     12.88 o
  10  11   0      161.23      159.29     14.86 o
  12  11   0       47.37       62.52     12.17 o
  14  11   0       33.06       31.58      9.24 o
   0  12   0     6968.27     6361.02    211.51 o
   2  12   0     1962.18     1890.50     57.69 o
   4  12   0     1920.04     1758.67     40.21 o
   6  12   0      264.61      213.10     35.45 o
   8  12   0      542.31      517.18     48.67 o
  10  12   0      256.26      260.26     28.49 o
  12  12   0      140.65      133.52     11.75 o
  14  12   0      143.37      144.16     13.23 o
   2  13   0      116.88       96.70     10.60 o
   4  13   0       14.69        8.79      6.64 o
   6  13   0      501.66      444.84     36.05 o
   8  13   0       14.07       15.73      8.35 o
  10  13   0      151.85      162.12     14.00 o
  12  13   0        9.94       11.88     10.22 o
  14  13   0      147.82      152.55     16.00 o
   0  14   0       15.73        3.61     12.02 o
   2  14   0     1243.14     1180.91     49.27 o
   4  14   0     1415.03     1488.94     44.94 o
   6  14   0      576.83      520.37     30.04 o
   8  14   0      341.48      317.27     24.04 o
  10  14   0      174.97      192.28     19.23 o
  12  14   0       41.36       39.66     14.42 o
   2  15   0      631.43      607.66     25.45 o
   4  15   0       25.74       15.62     12.02 o
   6  15   0       81.27       28.84     12.02 o
   8  15   0        1.69        0.00     10.82 o
  10  15   0       77.15       76.91     15.62 o
  12  15   0       18.41        6.01     13.22 o
   0  16   0      180.81      197.09     21.63 o
   2  16   0        3.91       -0.89      8.04 o
   4  16   0       50.59       64.90     15.62 o
   6  16   0       32.28       19.23     13.22 o
   8  16   0        3.00       -6.01     12.02 o
  10  16   0        2.76        0.00     13.22 o
   2  17   0        5.61      -10.82     18.03 o
   4  17   0      414.77      365.34     30.04 o
   6  17   0        5.52        6.01     12.02 o
   8  17   0        0.40        9.61     13.22 o
  10  17   0       24.42       58.89     16.82 o
   0  18   0      251.09      283.62     28.84 o
   2  18   0      395.44      404.00     24.60 o
   4  18   0      146.62      151.42     21.63 o
   6  18   0        7.46       16.82     13.22 o
   8  18   0       17.72       38.46     16.82 o
   2  19   0       88.43       80.52     20.43 o
   4  19   0       35.50       37.26     18.03 o
   6  19   0       71.79       58.89     18.03 o
   8  19   0        3.76        3.61     15.62 o
   0  20   0      189.24      210.31     28.84 o
   2  20   0     1174.66     1294.32     67.30 o
   4  20   0      214.02      245.16     28.84 o
   6  20   0        0.02      -14.42     14.42 o
   2  21   0      277.12      325.68     34.85 o
   4  21   0        3.58        9.61     18.03 o
   1   1   1     3556.25     3340.43     63.99 o
   2   1   1     1219.99     1317.53     15.18 o
   3   1   1     1067.81     1083.36     13.80 o
   4   1   1     4487.00     4593.64     51.25 o
   5   1   1     3107.46     3222.12     36.64 o
   6   1   1      568.71      590.78      8.08 o
   7   1   1       69.29       66.54      2.59 o
   8   1   1     2564.40     2653.07     25.76 o
   9   1   1      618.09      653.00     10.11 o
  10   1   1      119.62      111.47      4.43 o
  11   1   1      255.11      255.54      7.10 o
  12   1   1       68.33       69.84      4.68 o
  13   1   1       31.01       24.76      4.20 o
  14   1   1       73.56       77.06      5.57 o
  15   1   1        0.32        8.31      4.44 o
  16   1   1       50.83       66.96      6.75 o
  17   1   1        6.19       16.70      8.79 o
   0   2   1     3880.49     4185.46     65.80 o
   1   2   1      965.26     1084.30     12.69 o
   2   2   1     6860.66     7073.68     77.74 o
   3   2   1     3486.80     3197.89     44.23 o
   4   2   1      973.27      977.01     13.07 o
   5   2   1        0.21        3.77      1.46 o
   6   2   1     2322.06     2694.43     37.14 o
   7   2   1     1188.67     1423.77     18.07 o
   8   2   1     2955.59     3095.12     39.53 o
   9   2   1      720.77      666.25     10.45 o
  10   2   1       11.49       13.37      2.33 o
  11   2   1      598.93      511.36     10.07 o
  12   2   1       61.50       59.93      4.47 o
  13   2   1      525.89      517.67     11.26 o
  14   2   1        6.26        5.60      3.95 o
  15   2   1       51.62       60.85      5.83 o
  16   2   1       18.35       22.98      5.34 o
  17   2   1      106.21      135.44      9.43 o
   1   3   1     2122.60     2144.84     42.53 o
   2   3   1    66798.87    68562.73    745.97 o
   3   3   1      875.70      885.86     11.34 o
   4   3   1        1.16       -0.77      1.36 o
   5   3   1      732.30      771.86     12.19 o
   6   3   1     2309.95     2568.96     32.33 o
   7   3   1      429.20      487.71      8.36 o
   8   3   1       11.61        8.73      2.18 o
   9   3   1      938.34      943.16     17.07 o
  10   3   1      107.60      108.53      4.19 o
  11   3   1     1100.81     1036.64     14.71 o
  12   3   1     1035.41      987.61     15.99 o
  13   3   1       91.13       90.71      5.23 o
  14   3   1      146.21      138.39      6.45 o
  15   3   1        0.34        9.39      4.70 o
  16   3   1       50.99       55.26      6.74 o
  17   3   1       42.83       60.58      7.87 o
   0   4   1    13638.27    13505.45    330.25 o
   1   4   1    43928.78    44727.75    520.17 o
   2   4   1     9413.84     9884.86    108.87 o
   3   4   1    10855.49    10495.85    115.38 o
   4   4   1     1123.91     1168.09     14.76 o
   5   4   1     1244.08     1181.78     18.91 o
   6   4   1       20.23        6.31      1.97 o
   7   4   1     2258.31     2099.74     29.65 o
   8   4   1        8.16        8.52      2.49 o
   9   4   1     2762.74     2737.74     38.73 o
  10   4   1      277.98      266.18      7.96 o
  11   4   1     2231.27     2069.31     29.03 o
  12   4   1        0.08       -2.05      3.24 o
  13   4   1      395.80      378.47      9.43 o
  14   4   1      230.37      236.32     10.56 o
  15   4   1      149.30      180.97      8.06 o
  16   4   1      127.60      141.93      8.50 o
  17   4   1      138.11      197.33     10.79 o
   1   5   1     1769.40     1743.90     24.28 o
   2   5   1    16816.01    17359.99    219.19 o
   3   5   1     6487.31     6757.79     67.37 o
   4   5   1      201.49      219.42      6.32 o
   5   5   1     1008.33     1127.55     15.00 o
   6   5   1      510.41      438.75      8.50 o
   7   5   1      169.59      199.04      6.79 o
   8   5   1       41.63       37.25      3.34 o
   9   5   1     2658.22     2605.37     37.26 o
  10   5   1     1341.06     1381.22     22.53 o
  11   5   1     1232.66     1180.39     23.26 o
  12   5   1       96.75       75.59      4.85 o
  13   5   1      169.17      169.15      6.66 o
  14   5   1      125.57      132.70      6.61 o
  15   5   1       37.55       49.79      5.64 o
  16   5   1      142.59      158.54      8.74 o
  17   5   1       22.72       43.75      7.09 o
   0   6   1     3341.89     3203.51     60.82 o
   1   6   1     1642.33     1439.55     20.84 o
   2   6   1      522.92      579.30      9.35 o
   3   6   1    17463.90    17333.24    190.17 o
   4   6   1     1221.44     1160.96     13.56 o
   5   6   1      720.03      567.90      8.43 o
   6   6   1       48.50       54.49      3.07 o
   7   6   1     1496.93     1519.35     23.14 o
   8   6   1      175.53      187.13      6.17 o
   9   6   1     2934.06     2747.39     39.42 o
  10   6   1     1147.34     1018.57     20.65 o
  11   6   1     1875.39     1779.35     31.67 o
  12   6   1      176.16      177.92      7.09 o
  13   6   1       66.56       63.62      5.20 o
  14   6   1        1.79       -3.29      3.94 o
  15   6   1      216.52      225.25      9.38 o
  16   6   1       63.38       62.59      6.93 o
   1   7   1     3708.73     3714.57     49.88 o
   2   7   1       97.61      102.45      7.70 o
   3   7   1     6188.07     6546.17     79.02 o
   4   7   1     7075.63     7715.37     81.66 o
   5   7   1     1091.73     1179.68     14.31 o
   6   7   1        6.28       10.53      1.90 o
   7   7   1      767.31      751.61     13.88 o
   8   7   1       25.76       36.17      4.00 o
   9   7   1      647.97      626.80     13.36 o
  10   7   1      158.38      120.67      7.43 o
  11   7   1      711.62      715.75     14.69 o
  12   7   1       23.79       16.90      3.93 o
  13   7   1      153.51      157.75      7.32 o
  14   7   1        1.50        4.75      4.50 o
  15   7   1       17.37       23.05      5.49 o
  16   7   1       17.27       25.97      6.17 o
   0   8   1      580.36      647.09     21.16 o
   1   8   1     5003.08     4860.44     64.76 o
   2   8   1      116.20      111.98      6.51 o
   3   8   1     3255.01     3154.18     37.63 o
   4   8   1     2289.57     2297.35     28.37 o
   5   8   1     1192.53     1109.62     13.99 o
   6   8   1        8.26        7.06      2.80 o
   7   8   1     2892.77     2839.56     34.53 o
   8   8   1        2.35       -4.56      4.56 o
   9   8   1     2661.59     2524.51     33.80 o
  10   8   1        0.28        1.10      3.17 o
  11   8   1       54.98       51.32      4.84 o
  12   8   1        1.20       -2.82      3.68 o
  13   8   1       40.26       42.48      5.05 o
  14   8   1        5.14        2.64      4.84 o
  15   8   1       76.87       77.86      9.58 o
  16   8   1       13.92        8.32      5.76 o
   1   9   1      100.96       93.79      4.36 o
   2   9   1       49.28       51.36      4.14 o
   3   9   1      227.59      231.86      6.36 o
   4   9   1      688.73      718.00     13.49 o
   5   9   1     1968.37     2046.47     31.71 o
   6   9   1       12.05       12.31      3.70 o
   7   9   1      162.35      180.81      6.48 o
   8   9   1       22.52       26.99      5.78 o
   9   9   1      235.12      199.63      8.78 o
  10   9   1       62.01       55.12      5.98 o
  11   9   1      123.40      125.58      6.70 o
  12   9   1      566.05      511.67     12.86 o
  13   9   1       58.56       60.59      5.88 o
  14   9   1        8.35       11.27      6.25 o
  15   9   1        5.20        5.13      5.31 o
  16   9   1       43.33       25.24     19.23 o
   0  10   1       39.43       32.07      4.48 o
   1  10   1     1241.55     1254.99     20.35 o
   2  10   1     1295.89     1395.30     22.31 o
   3  10   1        0.14       -2.54      2.54 o
   4  10   1      221.93      238.14      7.66 o
   5  10   1     1321.84     1266.93     30.14 o
   6  10   1      945.51      998.90     19.71 o
   7  10   1      434.60      398.19     11.51 o
   8  10   1        2.42       -4.15      4.93 o
   9  10   1      444.65      429.13     11.52 o
  10  10   1       17.54        7.08      4.04 o
  11  10   1       10.29        9.36      5.32 o
  12  10   1        0.06        6.84      4.63 o
  13  10   1        9.00       16.12      5.05 o
  14  10   1       94.31      100.97      7.53 o
  15  10   1       85.63       91.76      7.77 o
   1  11   1      105.79      111.99     10.23 o
   2  11   1      449.97      478.56     11.02 o
   3  11   1      138.12      136.75      6.57 o
   4  11   1      585.44      575.97     12.66 o
   5  11   1        1.29       -3.58      3.58 o
   6  11   1       36.02       24.79      5.72 o
   7  11   1      364.17      363.34     11.56 o
   8  11   1       24.54       20.93      5.46 o
   9  11   1       35.88       36.60      5.95 o
  10  11   1       33.44       38.40      5.12 o
  11  11   1        9.35       12.35      5.02 o
  12  11   1       49.27       43.99      7.52 o
  13  11   1        0.01       -4.68      4.68 o
  14  11   1       57.07       78.41      7.32 o
  15  11   1       26.99       28.82     10.70 o
   0  12   1      698.64      641.58     24.21 o
   1  12   1        0.66       13.55      4.63 o
   2  12   1       28.03       12.11      4.88 o
   3  12   1       89.31       93.01      8.34 o
   4  12   1       51.93       49.12      5.02 o
   5  12   1        0.42       -1.19      4.09 o
   6  12   1      461.95      400.36     23.27 o
   7  12   1       68.64       72.52      9.89 o
   8  12   1        3.21       -2.27      5.49 o
   9  12   1      379.63      379.47     12.65 o
  10  12   1       77.68       87.33      7.24 o
  11  12   1       54.60       61.40      9.24 o
  12  12   1        0.23        1.17      5.51 o
  13  12   1       35.57       21.98      6.15 o
  14  12   1       60.18       57.71      7.55 o
   1  13   1      148.15      149.24      8.70 o
   2  13   1      174.84      186.87      9.43 o
   3  13   1      642.30      622.40     19.60 o
   4  13   1        8.84       11.56      5.08 o
   5  13   1       56.96       43.18      8.50 o
   6  13   1        1.03        2.81     11.14 o
   7  13   1       62.11       67.46      7.29 o
   8  13   1       22.08       26.88      6.43 o
   9  13   1       82.36       90.90      7.98 o
  10  13   1       23.59       19.89      7.13 o
  11  13   1       66.44       70.62      9.29 o
  12  13   1       10.00       10.86      6.25 o
  13  13   1       10.46       10.66      7.80 o
  14  13   1       15.73        5.11      7.07 o
   0  14   1      597.61      636.39     25.91 o
   1  14   1      132.43      119.33      8.38 o
   2  14   1       19.77       16.50      5.96 o
   3  14   1       14.23        6.41      7.98 o
   4  14   1        2.13       -5.76      5.76 o
   5  14   1      556.90      528.79     22.09 o
   6  14   1      216.69      208.34     14.00 o
   7  14   1       32.90       35.17     15.62 o
   8  14   1        9.11       12.62      7.65 o
   9  14   1      245.40      277.52     26.44 o
  10  14   1        9.51        4.96      9.31 o
  11  14   1      154.38      188.15     20.80 o
  12  14   1       80.81      113.56     11.06 o
  13  14   1       24.09       23.23      8.65 o
   1  15   1        7.05        6.14      6.46 o
   2  15   1       17.39        6.96      5.68 o
   3  15   1        2.47       -1.94      4.40 o
   4  15   1      102.61       86.27     11.05 o
   5  15   1      218.25      194.69     14.45 o
   6  15   1       25.56        6.20      8.04 o
   7  15   1       69.66       56.52     24.64 o
   8  15   1        0.59       -3.68      7.19 o
   9  15   1        4.66        4.81      8.50 o
  10  15   1       39.43       31.35      9.74 o
  11  15   1      143.00      157.91     17.43 o
  12  15   1       76.48      130.67     20.43 o
   0  16   1       28.21       22.31     12.02 o
   1  16   1      990.65     1072.70     26.41 o
   2  16   1      102.67       98.73      9.42 o
   3  16   1      159.01      196.53     12.71 o
   4  16   1       89.93       62.56     12.62 o
   5  16   1      258.98      319.10     18.70 o
   6  16   1       18.09       16.88      8.89 o
   7  16   1      400.38      402.56     21.24 o
   8  16   1      139.34      113.49     12.66 o
   9  16   1      257.85      309.33     38.46 o
  10  16   1        1.39       10.24     22.83 o
  11  16   1       84.58      128.62     14.37 o
   1  17   1        1.70        4.05      6.40 o
   2  17   1      183.36      185.65     11.49 o
   3  17   1        4.87       -0.17      8.89 o
   4  17   1      367.99      352.33     32.45 o
   5  17   1       78.05       67.14     21.63 o
   6  17   1       19.50       15.15     10.82 o
   7  17   1        9.61        5.41      9.35 o
   8  17   1        1.95        5.32     14.42 o
   9  17   1        0.57        1.86      9.23 o
  10  17   1        0.82       -9.23      9.23 o
   0  18   1      277.41      282.75     20.39 o
   1  18   1      309.94      306.55     14.68 o
   2  18   1       58.95       67.39     10.62 o
   3  18   1      795.64      823.18     33.56 o
   4  18   1      146.00      142.94     15.70 o
   5  18   1      145.23      140.07     20.43 o
   6  18   1        0.54       12.02     10.20 o
   7  18   1      192.47      195.46     17.41 o
   8  18   1        4.58       -6.32      9.74 o
   9  18   1      207.78      256.15     19.49 o
   1  19   1        0.04       -3.71      7.91 o
   2  19   1       16.36       13.86     16.22 o
   3  19   1       29.64       38.54     12.66 o
   4  19   1        1.33       -2.40     10.20 o
   5  19   1        0.04        1.36     10.22 o
   6  19   1       15.37        8.41     11.05 o
   7  19   1       17.30        8.06     11.45 o
   8  19   1        1.92       -9.74      9.74 o
   0  20   1        1.68       10.82     13.15 o
   1  20   1      156.24      155.05     19.23 o
   2  20   1        0.10        1.97     11.81 o
   3  20   1      157.46      152.32     17.85 o
   4  20   1       11.56       13.04     11.45 o
   5  20   1       37.17       42.66     13.60 o
   6  20   1        1.87       -4.01     11.45 o
   1  21   1       33.72       35.11     14.00 o
   2  21   1      180.98      190.55     42.06 o
   3  21   1        1.44       -1.49     12.30 o
   4  21   1        2.81      -11.45     11.45 o
   0   0   2    10852.01    10029.07    221.37 o
   1   0   2    18064.90    17536.22    273.55 o
   2   0   2    64247.24    62833.93   1106.05 o
   3   0   2       94.59      123.30      4.36 o
   4   0   2      452.99      342.95      9.74 o
   5   0   2     1840.19     2034.88     56.72 o
   6   0   2     7867.64     7879.12    123.46 o
   7   0   2      920.61      885.02     13.87 o
   8   0   2    12809.44    13797.80    249.31 o
   9   0   2      453.68      511.11      9.98 o
  10   0   2     1586.82     1602.05     33.18 o
  11   0   2      115.98      110.72      6.76 o
  12   0   2      232.44      226.64     13.56 o
  13   0   2      819.58      810.75     20.45 o
  14   0   2      399.96      378.05     14.13 o
  15   0   2        9.98        5.54      6.43 o
  16   0   2      188.83      188.13     13.04 o
  17   0   2        0.01       -5.91     10.50 o
   1   1   2        3.09        4.27      0.85 o
   2   1   2        4.66        3.81      0.88 o
   3   1   2       93.00       95.40      3.67 o
   4   1   2        5.93       13.53      1.35 o
   5   1   2      259.69      252.01      5.41 o
   6   1   2     1331.63     1517.07     17.70 o
   7   1   2      821.23      881.08     11.57 o
   8   1   2      356.51      430.73      7.34 o
   9   1   2       75.75       86.79      3.03 o
  10   1   2     1204.69     1190.46     15.83 o
  11   1   2       73.32       74.94      4.71 o
  12   1   2      124.19      110.67      5.36 o
  13   1   2       44.53       36.80      4.40 o
  14   1   2        1.72        5.99      3.89 o
  15   1   2        6.26       13.89      4.81 o
  16   1   2       56.63       67.67      6.85 o
  17   1   2        7.51       16.73      7.88 o
   0   2   2    19998.76    19826.82    351.21 o
   1   2   2     8066.65     8620.49     94.84 o
   2   2   2    14731.32    14572.23    201.38 o
   3   2   2     2053.76     2254.70     27.25 o
   4   2   2     5801.90     5536.65     65.98 o
   5   2   2       95.59      114.65      3.41 o
   6   2   2     3975.81     4108.07     50.15 o
   7   2   2      189.92      257.44      5.73 o
   8   2   2     2632.75     2731.38     36.98 o
   9   2   2       15.45       14.25      3.07 o
  10   2   2      457.19      479.89      9.60 o
  11   2   2      583.86      553.71      9.44 o
  12   2   2       19.03       19.32      3.74 o
  13   2   2      379.05      365.55      9.41 o
  14   2   2        8.87       12.08      4.50 o
  15   2   2      100.33       98.51      6.66 o
  16   2   2       33.81       37.96      6.17 o
  17   2   2        7.48       19.35      6.59 o
   1   3   2    10517.44    10801.35    118.47 o
   2   3   2     1873.13     1802.59     27.08 o
   3   3   2      330.73      328.99      6.99 o
   4   3   2       38.25       33.66      2.15 o
   5   3   2      211.89      225.26      5.63 o
   6   3   2     3920.78     4510.62     55.08 o
   7   3   2      958.43     1038.47     15.29 o
   8   3   2       40.39       51.53      3.30 o
   9   3   2      882.30      908.98     16.31 o
  10   3   2       78.46       99.78      5.74 o
  11   3   2       19.86       14.45      4.39 o
  12   3   2      293.63      261.13      7.37 o
  13   3   2        1.32       -1.80      3.34 o
  14   3   2        0.14        3.80      4.08 o
  15   3   2       51.43       59.10      5.88 o
  16   3   2        5.38       21.53      5.74 o
  17   3   2        4.61       10.24      6.41 o
   0   4   2      253.07      230.02      6.14 o
   1   4   2    10958.43    10613.33    142.12 o
   2   4   2    35171.71    36349.79    612.94 o
   3   4   2     1333.83     1530.32     18.95 o
   4   4   2      719.14      705.29     10.73 o
   5   4   2     1877.85     2060.62     26.70 o
   6   4   2     1452.90     1517.82     22.41 o
   7   4   2        4.85       14.85      3.80 o
   8   4   2     2480.20     2371.20     33.78 o
   9   4   2       90.00       97.31      5.20 o
  10   4   2     1740.55     1725.02     29.91 o
  11   4   2       48.81       42.21      6.74 o
  12   4   2       11.71        6.49      3.32 o
  13   4   2        1.53        0.65      3.57 o
  14   4   2      208.81      195.54      7.84 o
  15   4   2       35.91       52.34      5.70 o
  16   4   2        0.89        6.33      5.04 o
  17   4   2        9.67       24.94      6.92 o
   1   5   2      120.05      107.97      4.43 o
   2   5   2     1857.67     1955.23     24.96 o
   3   5   2     2883.68     2927.80     35.68 o
   4   5   2      179.30      225.35      5.05 o
   5   5   2     1918.94     2126.51     27.87 o
   6   5   2      193.87      168.50      5.06 o
   7   5   2       83.89       90.71      7.08 o
   8   5   2      198.30      214.72      6.83 o
   9   5   2      132.86      137.11      5.85 o
  10   5   2      572.71      560.79     14.18 o
  11   5   2      420.58      369.78     12.17 o
  12   5   2      191.09      154.03      7.43 o
  13   5   2      147.31      104.76      6.63 o
  14   5   2       12.88       13.59      4.19 o
  15   5   2       19.78       17.60      4.83 o
  16   5   2        1.40        1.59      5.29 o
  17   5   2        0.21        4.37      6.54 o
   0   6   2     1823.31     1886.92     32.40 o
   1   6   2        8.35        4.93      1.92 o
   2   6   2     2624.52     2849.37     35.74 o
   3   6   2      287.88      272.91     12.90 o
   4   6   2       16.56       15.43      2.02 o
   5   6   2       50.78       52.52      3.93 o
   6   6   2      388.64      401.36      8.32 o
   7   6   2        0.35       -0.76      3.67 o
   8   6   2       26.60       32.31      3.92 o
   9   6   2        7.11        3.86      4.54 o
  10   6   2      105.96      132.91      7.49 o
  11   6   2      235.21      218.69      9.58 o
  12   6   2       33.95       29.25      5.75 o
  13   6   2       14.74       17.46      4.13 o
  14   6   2        5.27        8.42      4.35 o
  15   6   2        0.79       -1.08      4.54 o
  16   6   2        0.89        2.48      5.58 o
   1   7   2      121.54      119.32      4.30 o
   2   7   2       59.92       50.65      3.18 o
   3   7   2     2831.70     2732.25     42.44 o
   4   7   2     5954.41     6440.26     72.80 o
   5   7   2       20.82       41.27      3.73 o
   6   7   2       67.32       62.55      3.47 o
   7   7   2      175.60      156.09      6.10 o
   8   7   2       27.12       27.53      4.05 o
   9   7   2       25.51       17.58      4.93 o
  10   7   2       30.95       25.43      5.67 o
  11   7   2      233.49      208.54     11.13 o
  12   7   2        4.78       11.22      5.33 o
  13   7   2        3.46       -4.79      4.79 o
  14   7   2        0.13       -2.48      3.89 o
  15   7   2        2.95        6.77      4.82 o
  16   7   2       21.75       32.49      6.24 o
   0   8   2     4948.31     4741.20     77.21 o
   1   8   2        0.48       -3.02      3.02 o
   2   8   2     1373.68     1419.77     40.13 o
   3   8   2      671.00      764.58     14.52 o
   4   8   2     6897.95     6701.07     76.20 o
   5   8   2      931.52      916.05     13.63 o
   6   8   2      696.38      689.04     10.95 o
   7   8   2       31.58       17.40      2.76 o
   8   8   2     3346.64     3295.03     46.68 o
   9   8   2      328.99      284.68     10.79 o
  10   8   2     1271.21     1173.77     24.00 o
  11   8   2       23.87       45.72      6.18 o
  12   8   2       57.04       59.92      6.94 o
  13   8   2        0.00        0.67      3.97 o
  14   8   2        3.09        6.63      4.14 o
  15   8   2       71.13       74.99      6.75 o
  16   8   2       54.39       77.01      7.26 o
   1   9   2       66.45       64.17      3.89 o
   2   9   2     1624.59     1611.32     26.74 o
   3   9   2      607.48      661.01     12.50 o
   4   9   2      363.07      351.49      9.28 o
   5   9   2     1726.43     1681.31     25.90 o
   6   9   2        8.07        5.90      3.15 o
   7   9   2      303.74      300.59      8.22 o
   8   9   2       27.68       43.44      4.08 o
   9   9   2     1397.39     1339.00     20.43 o
  10   9   2       73.92       57.96      4.76 o
  11   9   2        0.60        1.49      3.94 o
  12   9   2       59.01       55.21      5.20 o
  13   9   2       72.83       70.23      6.04 o
  14   9   2       22.39       17.97      4.93 o
  15   9   2        4.00        9.66      5.31 o
   0  10   2     2032.79     1934.16     41.14 o
   1  10   2      592.53      604.67     13.53 o
   2  10   2     1327.62     1215.01     23.19 o
   3  10   2      694.68      678.32     14.65 o
   4  10   2     1547.91     1474.49     23.73 o
   5  10   2      617.62      600.90     11.91 o
   6  10   2     2174.06     2034.16     34.11 o
   7  10   2        0.65       -0.82      4.14 o
   8  10   2     1188.90     1127.59     22.27 o
   9  10   2      253.38      243.53      8.47 o
  10  10   2      474.63      447.29     11.69 o
  11  10   2       47.77       32.73      4.85 o
  12  10   2       23.19       27.20      4.91 o
  13  10   2       63.09       68.81      7.12 o
  14  10   2        0.07       -4.81      4.81 o
  15  10   2        2.53       -0.35      7.35 o
   1  11   2       92.34      110.56      7.93 o
   2  11   2     1135.30     1196.16     20.34 o
   3  11   2       92.89      115.34      6.27 o
   4  11   2      279.73      319.80      9.41 o
   5  11   2      890.91      876.83     20.22 o
   6  11   2      568.22      550.61     29.26 o
   7  11   2        1.42       -4.69      4.69 o
   8  11   2        3.09        3.77      4.91 o
   9  11   2        1.27        2.79      4.54 o
  10  11   2      284.41      325.65     16.83 o
  11  11   2       21.32       26.12      7.42 o
  12  11   2       77.88       86.58      6.58 o
  13  11   2       37.45       35.60      6.36 o
  14  11   2       44.95       60.17      6.97 o
  15  11   2        3.12        2.87      7.43 o
   0  12   2     4952.99     4689.46    113.01 o
   1  12   2       58.01       64.74      6.40 o
   2  12   2     2232.71     2065.22     39.34 o
   3  12   2       37.60       38.05      5.02 o
   4  12   2      797.28      757.96     17.08 o
   5  12   2       61.32       64.46      6.05 o
   6  12   2     5527.75     4950.32    217.29 o
   7  12   2     3608.02     3593.05     63.58 o
   8  12   2     1465.08     1416.20     30.82 o
   9  12   2      159.54      134.83     10.72 o
  10  12   2      319.64      313.62     11.58 o
  11  12   2        7.06        2.40      5.38 o
  12  12   2       40.94       33.34      6.31 o
  13  12   2      121.23      172.67     17.15 o
  14  12   2       74.35       90.21     11.79 o
   1  13   2       42.82       41.34      6.10 o
   2  13   2      183.44      170.86      9.12 o
   3  13   2       34.74       30.57      6.01 o
   4  13   2       11.00        7.10      5.08 o
   5  13   2        4.83       -3.93      8.71 o
   6  13   2      580.77      603.45     19.67 o
   7  13   2        2.40        1.10      6.03 o
   8  13   2      386.01      394.51     18.62 o
   9  13   2       25.13       18.71      5.80 o
  10  13   2      180.16      183.17      9.95 o
  11  13   2        3.05       -2.36      5.33 o
  12  13   2      154.05      184.01     10.32 o
  13  13   2       30.05       38.14      7.42 o
  14  13   2       16.76       21.13      7.79 o
   0  14   2     2617.13     2256.00     61.61 o
   1  14   2      221.62      214.87     10.28 o
   2  14   2     1365.43     1368.07     30.02 o
   3  14   2       87.62       87.40      9.54 o
   4  14   2      788.62      763.14     23.00 o
   5  14   2        2.70       -2.40     10.82 o
   6  14   2      550.99      551.73     24.64 o
   7  14   2      550.07      454.04     20.70 o
   8  14   2      249.79      245.16     15.30 o
   9  14   2        0.04       -0.03      6.93 o
  10  14   2       39.04       31.35      8.15 o
  11  14   2       34.05       36.68      8.72 o
  12  14   2       10.24       -4.64      7.14 o
  13  14   2        2.30        0.07      7.59 o
   1  15   2        1.23       -3.39      5.55 o
   2  15   2       27.42       34.55      6.47 o
   3  15   2       25.66       19.18      6.35 o
   4  15   2      205.67      189.25     14.37 o
   5  15   2      262.97      255.27     16.08 o
   6  15   2       11.15       13.52      8.37 o
   7  15   2       20.10       14.86     16.22 o
   8  15   2      487.74      449.55     21.66 o
   9  15   2       83.25       85.82     10.95 o
  10  15   2      141.96      147.13     13.52 o
  11  15   2      105.08      101.07     17.43 o
  12  15   2      166.94      188.14     26.44 o
   0  16   2      172.16      130.28     14.00 o
   1  16   2       45.89       39.00      7.61 o
   2  16   2       74.19       58.27      8.25 o
   3  16   2       83.26       78.91     10.67 o
   4  16   2      250.34      275.75     17.41 o
   5  16   2      498.60      481.25     23.43 o
   6  16   2        3.12       -3.00      8.37 o
   7  16   2        1.43       -7.19      7.19 o
   8  16   2       28.43       27.75      9.74 o
   9  16   2      113.37      109.55     13.52 o
  10  16   2       11.19       10.19      9.74 o
  11  16   2       11.07       -1.20     13.22 o
   1  17   2        2.17       -3.26      6.57 o
   2  17   2       82.02       82.77      9.15 o
   3  17   2       47.16       32.06     10.60 o
   4  17   2      171.44      150.56     19.23 o
   5  17   2       47.21       35.69     14.42 o
   6  17   2       41.94       46.64     13.82 o
   7  17   2        2.27       -7.95      8.89 o
   8  17   2      114.17      139.95     14.71 o
   9  17   2        9.55        8.16     10.09 o
  10  17   2      104.77       92.18     13.52 o
   0  18   2       11.10       11.83     10.60 o
   1  18   2       97.20      108.87     17.72 o
   2  18   2       17.69       36.55      9.88 o
   3  18   2       96.23      103.24     18.03 o
   4  18   2        7.41        1.20     13.82 o
   5  18   2        1.66       -2.00     10.09 o
   6  18   2        1.70       27.45     10.60 o
   7  18   2        1.29       -9.74      9.74 o
   8  18   2        0.74        1.68     10.39 o
   9  18   2       32.71       19.92     11.81 o
   1  19   2        1.83       16.18      9.55 o
   2  19   2      107.55      110.36     15.70 o
   3  19   2      173.79      180.83     39.06 o
   4  19   2       70.22       61.83     13.15 o
   5  19   2       18.86       13.82     13.82 o
   6  19   2        1.10        5.96     10.60 o
   7  19   2       14.52        8.23     16.82 o
   8  19   2        2.68        7.81     18.63 o
   0  20   2      311.15      324.84     23.75 o
   1  20   2       51.95       44.31     11.75 o
   2  20   2       21.93       16.54     24.64 o
   3  20   2        5.08        4.41     11.45 o
   4  20   2        2.78        1.39     21.03 o
   5  20   2       55.24       53.41     13.60 o
   6  20   2      112.18      139.34     17.41 o
   1  21   2       35.50       46.87     15.30 o
   2  21   2       36.44       14.57     16.82 o
   3  21   2       52.64       57.21     18.03 o
   4  21   2        0.63       -6.13     18.63 o
   1   1   3     3980.75     3968.46     47.56 o
   2   1   3     3628.33     3761.30     45.15 o
   3   1   3      419.38      434.23      6.57 o
   4   1   3       47.67       40.14      1.83 o
   5   1   3      172.60      176.05      4.37 o
   6   1   3      130.61      168.18      4.99 o
   7   1   3      470.47      505.29     11.92 o
   8   1   3      117.26      120.97      4.71 o
   9   1   3      271.05      288.96      6.16 o
  10   1   3      391.56      415.07      7.62 o
  11   1   3       11.11        4.13      3.05 o
  12   1   3       60.57       57.43      5.09 o
  13   1   3       19.40       13.51      3.89 o
  14   1   3       13.57       11.73      4.47 o
  15   1   3       23.14       26.90      5.48 o
  16   1   3        1.66        5.34      5.17 o
  17   1   3        2.14        5.86      5.96 o
   0   2   3    33361.32    33068.04    504.12 o
   1   2   3      764.93      801.67      8.94 o
   2   2   3     3320.94     3153.34     45.46 o
   3   2   3     3854.40     3617.28     47.33 o
   4   2   3      181.07      187.76      4.37 o
   5   2   3      275.67      360.66      6.70 o
   6   2   3     4626.11     4998.67     56.50 o
   7   2   3     2626.53     2631.41     34.54 o
   8   2   3      307.81      316.68      6.76 o
   9   2   3      397.63      357.52      8.27 o
  10   2   3      104.47      101.16      5.53 o
  11   2   3      283.87      272.30      7.49 o
  12   2   3      645.51      624.11     11.83 o
  13   2   3      115.71      127.82      6.16 o
  14   2   3        4.33       10.16      4.20 o
  15   2   3      167.47      163.09      8.04 o
  16   2   3        5.04       10.52      5.36 o
  17   2   3        2.22        9.68      6.02 o
   1   3   3    17256.65    17509.17    179.86 o
   2   3   3     6879.40     7204.15     85.51 o
   3   3   3      799.61      878.30     14.93 o
   4   3   3     3186.06     3355.32     41.26 o
   5   3   3     1340.10     1379.47     18.74 o
   6   3   3     2384.35     2544.08     38.68 o
   7   3   3      758.76      863.68     13.45 o
   8   3   3      130.63      145.58      4.73 o
   9   3   3      518.56      495.67     17.65 o
  10   3   3      120.41      124.60      6.14 o
  11   3   3      438.51      407.11     10.96 o
  12   3   3       56.77       48.13      4.16 o
  13   3   3       94.41       97.99      5.52 o
  14   3   3        0.01        3.58      3.99 o
  15   3   3      153.72      175.30      8.37 o
  16   3   3       38.67       45.08      6.21 o
  17   3   3       21.59       43.40      6.96 o
   0   4   3     3354.86     3518.99     56.45 o
   1   4   3     1917.05     1646.37     19.75 o
   2   4   3      130.90      122.14      3.47 o
   3   4   3      771.24      603.85     10.53 o
   4   4   3     3108.10     3277.39     40.67 o
   5   4   3      857.42      799.04     12.28 o
   6   4   3      493.44      542.93     10.39 o
   7   4   3      850.52      795.96     14.06 o
   8   4   3      114.30      119.87      6.27 o
   9   4   3     2486.48     2362.12     38.34 o
  10   4   3      292.35      289.91      9.22 o
  11   4   3      407.41      380.37     10.94 o
  12   4   3       97.24       97.56      7.11 o
  13   4   3      132.28      110.00      5.43 o
  14   4   3       14.00       17.02      4.19 o
  15   4   3       28.61       47.43      5.63 o
  16   4   3       11.85       16.74      5.67 o
  17   4   3       70.17       92.95      8.44 o
   1   5   3      983.31     1074.27     13.91 o
   2   5   3     4264.45     4497.56     51.08 o
   3   5   3     6124.67     6722.44     87.07 o
   4   5   3      768.73      841.87     13.07 o
   5   5   3      295.95      358.21     11.23 o
   6   5   3        6.62        5.37      2.24 o
   7   5   3       31.75       33.07      3.43 o
   8   5   3      291.12      344.45      8.74 o
   9   5   3      111.16       94.86      6.16 o
  10   5   3      943.88      888.15     19.13 o
  11   5   3      876.73      811.57     16.76 o
  12   5   3      118.19       93.38      7.25 o
  13   5   3       17.97       17.89      5.42 o
  14   5   3        7.13       -2.03      3.82 o
  15   5   3       73.31       90.98      6.24 o
  16   5   3       11.73       18.89      5.69 o
   0   6   3     2098.27     2173.63     53.06 o
   1   6   3     4020.71     3705.46     49.30 o
   2   6   3     6452.72     6631.30     79.67 o
   3   6   3     4375.53     4984.60     56.81 o
   4   6   3     5426.30     5710.54     61.13 o
   5   6   3    11338.20    11680.45    150.62 o
   6   6   3     1132.55     1226.56     20.97 o
   7   6   3     5414.06     5406.16     74.07 o
   8   6   3      111.33      112.22      6.53 o
   9   6   3     3054.60     3025.74     48.12 o
  10   6   3      890.80      828.13     18.49 o
  11   6   3       39.70       42.63      6.23 o
  12   6   3      113.16       97.19      7.39 o
  13   6   3       84.03       77.18      7.43 o
  14   6   3      169.50      167.30     15.00 o
  15   6   3       21.21       14.14      6.99 o
  16   6   3       43.85       53.46      6.60 o
   1   7   3     1124.17     1084.32     17.00 o
   2   7   3     1380.27     1458.75     18.95 o
   3   7   3     5623.44     5767.71     79.99 o
   4   7   3     1025.24     1084.56     14.82 o
   5   7   3     2807.51     3165.88     35.51 o
   6   7   3      170.78      186.23      6.53 o
   7   7   3      518.31      583.64     12.48 o
   8   7   3       52.74       58.26      5.75 o
   9   7   3     1428.93     1413.95     26.56 o
  10   7   3      136.49      125.09      7.79 o
  11   7   3       29.09       54.88      6.31 o
  12   7   3       28.60       33.16      6.04 o
  13   7   3       83.96       83.99      7.66 o
  14   7   3        0.11        0.24      5.85 o
  15   7   3       64.87       81.09      6.35 o
  16   7   3       39.57       54.73      6.52 o
   0   8   3       98.87       94.26      9.75 o
   1   8   3      868.77      817.79     13.08 o
   2   8   3       11.08       18.42      3.67 o
   3   8   3      659.26      620.33     14.75 o
   4   8   3      197.36      229.75      5.98 o
   5   8   3      126.48       97.03      3.57 o
   6   8   3      779.20      884.75     14.10 o
   7   8   3     1644.40     1536.93     30.87 o
   8   8   3      166.02      162.31      8.23 o
   9   8   3      992.49      949.77     20.78 o
  10   8   3        1.02       -4.94      4.94 o
  11   8   3      719.23      671.86     17.35 o
  12   8   3        0.45       -3.35      5.10 o
  13   8   3       12.39        2.93      6.00 o
  14   8   3       23.69       26.43      8.05 o
  15   8   3       37.59       37.44      8.03 o
  16   8   3        0.56        5.79      9.52 o
   1   9   3      741.49      690.94     11.92 o
   2   9   3      554.08      603.36     14.69 o
   3   9   3      113.13      131.69      6.64 o
   4   9   3     4117.24     4313.95     51.01 o
   5   9   3      797.13      798.68     17.84 o
   6   9   3      292.70      314.82     10.38 o
   7   9   3      222.50      226.53      7.32 o
   8   9   3     1568.88     1593.66     24.82 o
   9   9   3      990.90      948.68     17.91 o
  10   9   3       56.15       38.56      6.54 o
  11   9   3        0.86        8.00      6.45 o
  12   9   3       39.21       30.73      6.45 o
  13   9   3      111.03      135.10      9.51 o
  14   9   3       16.98       22.70      6.82 o
  15   9   3        0.19       -1.35      4.97 o
   0  10   3      420.08      434.17     14.33 o
   1  10   3      462.33      447.77      9.46 o
   2  10   3      840.45      905.84     17.81 o
   3  10   3     2047.45     2104.69     31.61 o
   4  10   3       63.38       72.10      6.31 o
   5  10   3      455.27      468.06     11.16 o
   6  10   3      330.46      325.92     11.13 o
   7  10   3     2547.81     2547.76     41.65 o
   8  10   3       48.79       40.97      5.08 o
   9  10   3      104.83       98.21      6.28 o
  10  10   3       29.24       25.34      4.59 o
  11  10   3       16.32        6.96      6.27 o
  12  10   3        0.34        1.88      4.20 o
  13  10   3      115.54      130.65      9.32 o
  14  10   3       10.66       11.95      5.09 o
  15  10   3       14.06       22.12      6.45 o
   1  11   3      584.15      623.66     14.39 o
   2  11   3        3.69        2.32      8.30 o
   3  11   3      358.08      356.38      9.78 o
   4  11   3       19.89       16.70      3.95 o
   5  11   3      268.21      238.31     10.57 o
   6  11   3      238.90      248.29     10.14 o
   7  11   3       21.50       15.88      5.09 o
   8  11   3        0.22       -2.65      4.51 o
   9  11   3       98.29       87.57      6.67 o
  10  11   3       61.90       51.18      6.06 o
  11  11   3       30.10       26.96      5.16 o
  12  11   3        0.06        1.50      5.26 o
  13  11   3       39.04       48.18      6.48 o
  14  11   3       24.62       39.07      6.53 o
  15  11   3       47.00       65.26      9.53 o
   0  12   3        4.19        3.36     12.62 o
   1  12   3      158.59      149.98      8.38 o
   2  12   3       93.82       66.87      6.40 o
   3  12   3       51.31       50.25      5.61 o
   4  12   3        2.33        5.62      4.47 o
   5  12   3       81.63       72.08      6.90 o
   6  12   3      143.14      121.36      8.81 o
   7  12   3       62.46       58.80      6.98 o
   8  12   3        0.07        3.40      5.13 o
   9  12   3       78.61       97.78      7.36 o
  10  12   3       19.40       20.66      6.08 o
  11  12   3       54.19       50.24      6.27 o
  12  12   3       26.98       27.27      6.36 o
  13  12   3       63.86       57.90      7.35 o
  14  12   3        0.89       -6.30      6.56 o
   1  13   3      654.19      688.05     19.08 o
   2  13   3       14.43        9.54      5.24 o
   3  13   3      621.14      651.65     17.84 o
   4  13   3      145.30      154.88     13.63 o
   5  13   3      667.68      669.57     20.90 o
   6  13   3        0.47       -4.88      5.93 o
   7  13   3       20.53       18.27      6.86 o
   8  13   3       91.13       87.32      7.95 o
   9  13   3       46.47       46.89      7.06 o
  10  13   3       75.96       96.27     14.05 o
  11  13   3        0.09       -2.86      5.80 o
  12  13   3        0.13       -0.52      5.62 o
  13  13   3        3.84       -2.27     10.06 o
   0  14   3        7.05        2.85      8.04 o
   1  14   3        8.98       22.25      6.14 o
   2  14   3     1040.81     1036.87     25.85 o
   3  14   3      136.67      142.58      9.34 o
   4  14   3      417.96      415.32     27.64 o
   5  14   3      269.89      210.19     14.37 o
   6  14   3       11.84        2.40      7.51 o
   7  14   3     1383.79     1283.51     49.27 o
   8  14   3      128.65      121.68     10.30 o
   9  14   3       41.56       53.41      8.72 o
  10  14   3       39.26       37.87      7.56 o
  11  14   3       34.64       38.43      8.50 o
  12  14   3        3.57        6.76      6.95 o
  13  14   3       81.43      103.85     10.84 o
   1  15   3       10.17        7.54      5.84 o
   2  15   3        0.89        2.33      5.08 o
   3  15   3      170.77      198.14     12.16 o
   4  15   3      386.61      424.38     41.46 o
   5  15   3       35.42       45.26     10.82 o
   6  15   3       90.02      100.27     25.84 o
   7  15   3      294.70      260.43     16.55 o
   8  15   3      199.07      190.81     14.71 o
   9  15   3      106.20      115.35     12.13 o
  10  15   3        2.65        3.18      8.37 o
  11  15   3        2.61        6.31      8.37 o
  12  15   3       12.96       25.44     10.09 o
   0  16   3       13.50       17.26     15.02 o
   1  16   3      605.42      635.91     19.66 o
   2  16   3       58.52       49.28      7.70 o
   3  16   3      175.08      205.57     13.33 o
   4  16   3      130.58      109.89     12.62 o
   5  16   3       42.76       55.82     10.39 o
   6  16   3      272.01      285.83     30.04 o
   7  16   3      128.18      131.60     13.52 o
   8  16   3      348.70      302.01     25.84 o
   9  16   3      116.33      121.17     13.82 o
  10  16   3       12.63       14.92     10.09 o
  11  16   3      118.54      146.90     15.02 o
   1  17   3       77.21       75.05      9.07 o
   2  17   3       58.60       68.84     10.06 o
   3  17   3       54.75       38.97      9.66 o
   4  17   3      723.34      755.11     57.69 o
   5  17   3       47.88       34.10     10.09 o
   6  17   3      166.19      160.51     15.23 o
   7  17   3        6.24       -8.41      8.65 o
   8  17   3       20.46       -3.92     16.22 o
   9  17   3      267.96      231.12     17.28 o
  10  17   3        0.00        2.00     10.09 o
   0  18   3       37.28       30.87     12.30 o
   1  18   3      722.29      798.94     30.01 o
   2  18   3       57.13       78.24     11.46 o
   3  18   3       16.92       21.19     12.02 o
   4  18   3       25.91       27.37     18.63 o
   5  18   3      405.46      421.02     23.75 o
   6  18   3        4.30       -6.01     12.62 o
   7  18   3      107.86      129.71     15.70 o
   8  18   3       36.55       45.75     12.66 o
   9  18   3       33.96       27.98     14.42 o
   1  19   3       38.10       48.96     11.32 o
   2  19   3        5.92       12.02     11.90 o
   3  19   3       24.52       27.06     12.30 o
   4  19   3        4.67       -9.74      9.74 o
   5  19   3       60.36       45.99     12.66 o
   6  19   3        0.10       -7.11     10.60 o
   7  19   3       32.01       54.28     13.52 o
   8  19   3        0.42        9.08     11.45 o
   0  20   3        0.09       -9.61     15.62 o
   1  20   3      113.07      113.85     13.88 o
   2  20   3       14.92        7.49     29.44 o
   3  20   3       26.56       38.53     16.22 o
   4  20   3       39.26       24.89     13.15 o
   5  20   3       53.93       55.12     14.37 o
   6  20   3        0.74      -10.39     10.39 o
   1  21   3       65.24       60.26     16.82 o
   2  21   3       37.41       29.64     14.00 o
   3  21   3       12.62       11.42     18.63 o
   4  21   3        0.00        4.01     12.41 o
   0   0   4   100828.92    97891.16   2144.86 o
   1   0   4    36728.77    32686.80   3000.24 o
   2   0   4    28213.15    28374.09    436.27 o
   3   0   4     1848.44     1886.82     27.58 o
   4   0   4     2988.47     2683.21     56.72 o
   5   0   4       95.79      102.99      3.53 o
   6   0   4      413.02      466.17     10.75 o
   7   0   4      261.56      294.54      7.52 o
   8   0   4     1093.58     1114.84     17.35 o
   9   0   4       89.91       98.25      6.40 o
  10   0   4      180.64      182.37      6.82 o
  11   0   4      222.31      226.15     10.75 o
  12   0   4       99.05       99.15      8.33 o
  13   0   4      399.57      388.55     15.90 o
  14   0   4       11.45       10.85      6.66 o
  15   0   4      122.54      146.50     11.29 o
  16   0   4       22.22       40.57      9.70 o
  17   0   4       23.13       27.84      9.14 o
   1   1   4     1077.15     1014.14     21.34 o
   2   1   4      834.13      816.01     18.43 o
   3   1   4       17.95       21.63      2.61 o
   4   1   4      397.71      366.64      6.15 o
   5   1   4      989.68     1023.46     15.22 o
   6   1   4      125.83      155.31      4.24 o
   7   1   4       16.13       20.73      2.56 o
   8   1   4        0.10        1.20      2.02 o
   9   1   4       95.80       95.05      4.33 o
  10   1   4      213.47      189.82      5.05 o
  11   1   4      520.43      493.11      9.86 o
  12   1   4     2111.81     2032.38     27.55 o
  13   1   4       32.31       39.47      5.20 o
  14   1   4      504.03      510.26     13.35 o
  15   1   4        0.17        6.48      4.85 o
  16   1   4        0.80        2.23      5.30 o
  17   1   4        1.03       11.98      6.04 o
   0   2   4    30185.53    30034.94    461.67 o
   1   2   4     1754.97     1353.75     14.60 o
   2   2   4     5974.02     5783.91     68.90 o
   3   2   4       67.93       63.52      3.74 o
   4   2   4       47.38       37.46      3.97 o
   5   2   4     2267.44     2388.91     26.76 o
   6   2   4     2210.38     2287.89     27.64 o
   7   2   4     2977.95     3208.60     46.49 o
   8   2   4     2808.59     2860.06     45.75 o
   9   2   4      860.95      879.35     15.76 o
  10   2   4      103.10      101.92      5.63 o
  11   2   4      202.00      228.34      8.14 o
  12   2   4       88.13       68.56      4.94 o
  13   2   4       18.14       20.93      4.32 o
  14   2   4        0.17        2.75      4.22 o
  15   2   4        1.89        1.36      4.72 o
  16   2   4       11.00        9.50      7.43 o
  17   2   4       10.95       20.36      6.63 o
   1   3   4     5626.12     5756.76     54.49 o
   2   3   4       19.12       24.44      1.51 o
   3   3   4     2339.46     2413.96     36.43 o
   4   3   4      862.21      821.47     14.70 o
   5   3   4      168.15      183.90      7.10 o
   6   3   4      544.73      543.01      9.69 o
   7   3   4       96.49       73.96      3.47 o
   8   3   4      302.93      292.51      7.10 o
   9   3   4      125.80      137.44      8.87 o
  10   3   4      194.46      180.32      8.52 o
  11   3   4      267.13      271.62      9.27 o
  12   3   4      420.78      358.77     11.99 o
  13   3   4       22.01       18.71      3.87 o
  14   3   4       82.04       71.47      5.61 o
  15   3   4        8.66       15.30      4.94 o
  16   3   4       34.06       39.47      6.31 o
  17   3   4        5.93       11.78      6.03 o
   0   4   4      185.84      193.87      6.62 o
   1   4   4      211.26      245.65      5.38 o
   2   4   4     3450.96     3469.56     37.31 o
   3   4   4      204.38      213.34      4.31 o
   4   4   4     2259.52     2406.16     36.86 o
   5   4   4        1.29        5.34      2.24 o
   6   4   4      281.77      221.50      6.06 o
   7   4   4       64.40       60.48      4.16 o
   8   4   4      819.05      789.61     14.56 o
   9   4   4        1.94        0.94      3.36 o
  10   4   4      937.36      946.72     17.81 o
  11   4   4      124.78      139.01      8.57 o
  12   4   4       38.93       29.00      5.78 o
  13   4   4       20.68       28.69      5.93 o
  14   4   4       41.45       46.20      5.00 o
  15   4   4        0.91        2.25      4.54 o
  16   4   4        3.09       11.36      5.23 o
  17   4   4       40.74       53.75      7.00 o
   1   5   4      482.74      453.11      7.83 o
   2   5   4       26.23       24.46      2.06 o
   3   5   4      716.03      863.58     11.91 o
   4   5   4       32.64       51.57      3.75 o
   5   5   4     1697.12     1870.22     27.45 o
   6   5   4        0.00       -0.18      2.16 o
   7   5   4        0.76        0.31      2.80 o
   8   5   4      218.33      206.27      8.09 o
   9   5   4        1.96       -3.03      4.15 o
  10   5   4     2606.79     2448.89     36.90 o
  11   5   4      691.15      671.76     16.72 o
  12   5   4       12.30        1.73      4.94 o
  13   5   4       11.49       -2.39      5.15 o
  14   5   4       28.36       14.79      5.98 o
  15   5   4        0.32        2.58      5.02 o
  16   5   4       35.02       47.62      6.15 o
   0   6   4     4744.69     4991.20     93.43 o
   1   6   4       32.13       32.65      2.46 o
   2   6   4      343.35      337.20      6.08 o
   3   6   4      157.11      146.97      4.41 o
   4   6   4      462.74      535.73      9.24 o
   5   6   4      729.85      733.23     12.62 o
   6   6   4       22.54       29.74      3.48 o
   7   6   4      460.87      486.08     13.52 o
   8   6   4      104.83      106.20      6.55 o
   9   6   4      155.46      161.26     10.36 o
  10   6   4      113.33      112.25      9.06 o
  11   6   4       28.28       19.27      6.37 o
  12   6   4      106.67      103.69      8.81 o
  13   6   4        3.02        0.59      5.83 o
  14   6   4       24.30       26.17      6.55 o
  15   6   4        6.86        1.47      6.18 o
  16   6   4       26.01       35.83      6.14 o
   1   7   4      467.02      506.26     10.64 o
   2   7   4      458.06      470.87      8.95 o
   3   7   4     4588.71     5039.42     61.82 o
   4   7   4      583.04      684.51     10.76 o
   5   7   4       38.47       56.53      3.04 o
   6   7   4        6.22        4.55      3.36 o
   7   7   4      388.08      420.34     13.20 o
   8   7   4      104.12       77.76      6.39 o
   9   7   4      364.51      411.39     12.98 o
  10   7   4      486.69      453.81     13.64 o
  11   7   4        2.32       -4.87      4.87 o
  12   7   4        5.96        7.75      5.24 o
  13   7   4      100.55       95.63      8.22 o
  14   7   4       85.83       73.82      9.18 o
  15   7   4       23.33       23.15      7.32 o
  16   7   4       14.73       12.67      7.41 o
   0   8   4     4673.21     4695.45     89.27 o
   1   8   4      353.86      331.45      9.34 o
   2   8   4      161.57      145.97      5.73 o
   3   8   4     2782.74     2884.13     54.83 o
   4   8   4     1020.68     1125.95     16.06 o
   5   8   4        7.65        5.90      2.25 o
   6   8   4       84.25       72.52      3.58 o
   7   8   4      549.58      510.40     15.24 o
   8   8   4        0.19       -5.59      6.59 o
   9   8   4      290.57      280.04     11.95 o
  10   8   4       30.11       22.44      5.75 o
  11   8   4        0.33        5.54      5.33 o
  12   8   4      118.20      109.77      8.85 o
  13   8   4       25.76       25.31      6.78 o
  14   8   4       62.23       63.96      8.22 o
  15   8   4       49.32       51.98      8.56 o
  16   8   4      123.91      160.87     14.12 o
   1   9   4      386.98      422.54      8.92 o
   2   9   4      168.58      189.83      7.14 o
   3   9   4      422.23      520.14     16.58 o
   4   9   4     2453.88     2585.03     33.16 o
   5   9   4     1064.11     1165.99     17.95 o
   6   9   4      129.92      148.16      6.01 o
   7   9   4      812.50      853.35     15.50 o
   8   9   4     3424.47     3368.62     47.42 o
   9   9   4      161.79      127.41      9.12 o
  10   9   4       20.18       16.70      6.27 o
  11   9   4        4.41       -1.58      6.08 o
  12   9   4       12.98        7.30      6.48 o
  13   9   4        1.10        5.59      6.48 o
  14   9   4        1.61        2.65      6.71 o
  15   9   4       10.87        0.58      7.23 o
   0  10   4     4217.34     4023.17     78.62 o
   1  10   4     1233.89     1279.37     19.44 o
   2  10   4      824.53      793.81     15.18 o
   3  10   4     1234.74     1279.10     21.52 o
   4  10   4        6.32       11.59      3.24 o
   5  10   4       77.51       75.88      5.13 o
   6  10   4      703.72      648.30     14.95 o
   7  10   4      958.13      997.40     29.21 o
   8  10   4      401.36      395.69     11.96 o
   9  10   4      148.92      134.38      7.15 o
  10  10   4       72.76       79.16      5.57 o
  11  10   4       41.98       27.98      4.59 o
  12  10   4       52.39       56.79      8.24 o
  13  10   4        0.01        0.15      7.02 o
  14  10   4       29.19       25.37      8.56 o
  15  10   4        7.83        3.88      5.73 o
   1  11   4      403.92      424.61     11.76 o
   2  11   4      113.76      112.57      6.24 o
   3  11   4       54.82       57.93      5.33 o
   4  11   4      425.47      420.92     10.27 o
   5  11   4     1084.76     1080.03     19.83 o
   6  11   4        0.09        5.22      4.63 o
   7  11   4      220.81      215.28     10.03 o
   8  11   4       14.31        9.80      4.86 o
   9  11   4       25.09       23.81      5.00 o
  10  11   4       55.51       73.14      6.36 o
  11  11   4        1.32        1.34      4.36 o
  12  11   4        5.16       10.80      5.17 o
  13  11   4        0.90       -0.90      6.28 o
  14  11   4        1.32       -0.56      5.31 o
   0  12   4      140.73      126.64     11.45 o
   1  12   4      769.76      835.61     20.40 o
   2  12   4     4083.64     4090.95     81.63 o
   3  12   4       17.01       20.23      5.31 o
   4  12   4     1963.60     1971.59     55.11 o
   5  12   4     1338.01     1446.21     34.37 o
   6  12   4     2365.22     2369.38     44.81 o
   7  12   4      838.07      793.96     18.66 o
   8  12   4       11.37        3.12      4.90 o
   9  12   4      202.68      188.98      9.44 o
  10  12   4     1015.72      969.97     21.81 o
  11  12   4       76.05       86.23      7.30 o
  12  12   4       18.56       20.45      7.09 o
  13  12   4        2.48       -4.18      5.34 o
  14  12   4      160.82      169.55     10.40 o
   1  13   4       15.07       14.02      5.54 o
   2  13   4      278.97      291.02     14.33 o
   3  13   4      133.13      145.37      8.85 o
   4  13   4        0.69       -2.83      4.36 o
   5  13   4      161.79      151.27     10.36 o
   6  13   4      436.82      415.14     19.32 o
   7  13   4       10.31       13.26      7.46 o
   8  13   4      113.41      122.87      9.54 o
   9  13   4       17.53       25.18      6.46 o
  10  13   4       69.78       78.21      8.02 o
  11  13   4        4.27        5.39      6.01 o
  12  13   4        9.97       29.52      7.00 o
  13  13   4       25.06       33.12      8.67 o
   0  14   4      766.80      788.29     29.31 o
   1  14   4      151.41      155.55      9.43 o
   2  14   4     1486.80     1453.79     36.25 o
   3  14   4        7.79       -0.90      5.36 o
   4  14   4      765.88      786.29     33.05 o
   5  14   4      125.65      125.52     12.13 o
   6  14   4      254.13      221.57     14.71 o
   7  14   4       68.31       47.89      9.53 o
   8  14   4       21.49       17.34      7.24 o
   9  14   4       75.68       68.85      8.23 o
  10  14   4       89.94       64.62      8.30 o
  11  14   4        6.15       -3.48      6.46 o
  12  14   4       36.51       36.29      8.23 o
  13  14   4       33.95       43.46      9.06 o
   1  15   4       17.13        4.29      5.84 o
   2  15   4       64.56       45.64      7.05 o
   3  15   4       28.65       34.93      7.78 o
   4  15   4      355.42      329.52     18.99 o
   5  15   4      157.46      154.46     16.22 o
   6  15   4       48.06       48.77      9.74 o
   7  15   4      122.40      110.12     12.30 o
   8  15   4       57.57       42.31      9.78 o
   9  15   4       92.50      114.51     14.42 o
  10  15   4       62.85       67.77     18.03 o
  11  15   4        7.38       -4.35      9.61 o
  12  15   4        9.76        5.32      8.65 o
   0  16   4      200.92      176.04     15.70 o
   1  16   4      120.19       93.86      9.27 o
   2  16   4       27.42       34.09      8.27 o
   3  16   4      534.03      580.00     21.71 o
   4  16   4       51.59       42.36     12.02 o
   5  16   4      196.17      177.94     15.23 o
   6  16   4       18.46        0.84      8.41 o
   7  16   4       83.83       76.16     11.42 o
   8  16   4       43.94       29.99     10.09 o
   9  16   4       33.64       15.47     10.22 o
  10  16   4       15.48        7.16      9.53 o
  11  16   4       10.96       11.22     12.02 o
   1  17   4       19.49       22.48      7.46 o
   2  17   4       83.56       74.06     10.16 o
   3  17   4       80.44       61.13     13.27 o
   4  17   4       15.58        7.31     10.09 o
   5  17   4        0.58       10.97      9.53 o
   6  17   4       30.49       12.70      9.53 o
   7  17   4       10.05        3.45      9.53 o
   8  17   4        9.17       -8.19      9.23 o
   9  17   4       22.08       24.13     10.95 o
  10  17   4        0.99       -1.50     12.62 o
   0  18   4       59.17       70.31     13.60 o
   1  18   4       86.10       82.99     11.68 o
   2  18   4       16.49       24.04      9.71 o
   3  18   4       95.13       62.55     12.99 o
   4  18   4        1.90        1.05     10.22 o
   5  18   4       35.56       33.11     21.03 o
   6  18   4        1.74        0.21      9.74 o
   7  18   4       22.60       10.32     10.09 o
   8  18   4       16.51       -3.61     10.20 o
   9  18   4      159.22      161.07     17.04 o
   1  19   4       60.13       68.91     12.45 o
   2  19   4      235.53      222.51     16.15 o
   3  19   4       25.44       15.62     11.90 o
   4  19   4       60.31       66.19     15.02 o
   5  19   4        0.15      -11.42     11.42 o
   6  19   4       39.41       40.78     12.66 o
   7  19   4       19.18       20.60     12.30 o
   8  19   4        0.73       -1.80     11.05 o
   0  20   4       65.61       52.88     21.63 o
   1  20   4       80.67      100.91     13.60 o
   2  20   4      282.42      336.06     24.21 o
   3  20   4       31.52       42.24     24.04 o
   4  20   4      138.44      148.45     18.26 o
   5  20   4        0.25      -11.05     11.05 o
   6  20   4        5.53        8.41     15.62 o
   1  21   4        0.04       -8.41     16.82 o
   2  21   4        9.49      -11.73     20.43 o
   3  21   4        0.18       -8.21     12.13 o
   1   1   5      112.78       96.17      3.43 o
   2   1   5     4244.27     4389.56     57.78 o
   3   1   5      688.87      752.64     10.09 o
   4   1   5     2675.80     2802.71     32.34 o
   5   1   5     2099.19     2298.68     29.06 o
   6   1   5      945.07      962.32     13.98 o
   7   1   5      175.77      163.15      4.84 o
   8   1   5        3.21        5.40      2.39 o
   9   1   5      302.61      295.43      5.79 o
  10   1   5       11.02        8.43      2.44 o
  11   1   5      450.89      437.00     11.55 o
  12   1   5        2.46       -3.71      3.77 o
  13   1   5      242.09      244.20      8.96 o
  14   1   5      106.95      120.76      7.17 o
  15   1   5        0.44        4.15      4.90 o
  16   1   5        0.16        3.86      5.30 o
  17   1   5        0.39       10.11      6.11 o
   0   2   5    18272.87    17573.61    250.69 o
   1   2   5     6072.72     5881.97     65.46 o
   2   2   5      395.99      400.80      6.59 o
   3   2   5     2907.66     2773.06     32.32 o
   4   2   5     3074.07     3249.31     40.30 o
   5   2   5      519.53      591.11      9.74 o
   6   2   5     2373.78     2518.62     32.31 o
   7   2   5     1019.11     1160.00     16.99 o
   8   2   5      604.18      681.10     11.84 o
   9   2   5      128.52      117.37      5.54 o
  10   2   5      296.82      312.39      9.13 o
  11   2   5        0.77       -2.80      3.25 o
  12   2   5     1056.71     1026.74     19.93 o
  13   2   5      521.84      509.36     12.70 o
  14   2   5       54.71       61.86      5.92 o
  15   2   5        0.04       -0.50      4.80 o
  16   2   5        1.87        4.78      5.38 o
  17   2   5       67.24       83.48      7.79 o
   1   3   5     7365.12     7418.62     73.38 o
   2   3   5      336.99      335.79      6.07 o
   3   3   5     5377.56     5754.36     68.96 o
   4   3   5     1550.37     1724.93     24.59 o
   5   3   5     4105.36     4369.52     53.60 o
   6   3   5      141.48      176.70      4.77 o
   7   3   5       22.07       26.45      3.12 o
   8   3   5       23.06       22.45      3.24 o
   9   3   5     1094.56     1020.05     17.98 o
  10   3   5        8.66       -3.80      3.80 o
  11   3   5        4.38        4.35      5.21 o
  12   3   5        1.60       -4.49      4.49 o
  13   3   5      145.96      152.50      6.68 o
  14   3   5       65.77       78.54      6.27 o
  15   3   5       54.12       62.53      7.97 o
  16   3   5        1.27       19.62      5.64 o
  17   3   5        2.33       11.81      9.37 o
   0   4   5     2026.59     2043.36     39.29 o
   1   4   5      521.82      416.60      6.41 o
   2   4   5      527.86      615.37      7.98 o
   3   4   5     1114.20      921.22     15.27 o
   4   4   5     1411.37     1546.00     29.36 o
   5   4   5      138.80       83.17      4.90 o
   6   4   5      188.06      209.34      6.84 o
   7   4   5       23.94        7.82      2.36 o
   8   4   5      173.45      178.93      6.43 o
   9   4   5      192.74      169.33      6.77 o
  10   4   5       66.98       65.63      6.47 o
  11   4   5     1288.22     1226.02     31.51 o
  12   4   5      125.68       95.58      7.43 o
  13   4   5       37.02       35.31      6.39 o
  14   4   5      125.65      124.37      6.77 o
  15   4   5        0.59        2.30      4.57 o
  16   4   5        1.90        1.79      5.09 o
   1   5   5     1854.71     1766.33     23.47 o
   2   5   5     1984.13     2105.63     24.15 o
   3   5   5     5238.49     5601.71     63.66 o
   4   5   5      913.95      883.02     13.00 o
   5   5   5        1.31       -2.56      2.56 o
   6   5   5      262.37      249.70      7.24 o
   7   5   5        1.05       -3.53      3.53 o
   8   5   5      250.62      234.82      8.85 o
   9   5   5     3208.35     3084.51     44.25 o
  10   5   5        6.40       -0.51      5.72 o
  11   5   5      380.77      387.16     15.64 o
  12   5   5      291.66      312.61     19.48 o
  13   5   5      222.42      205.35     10.71 o
  14   5   5        0.07       -6.10      6.10 o
  15   5   5      113.17      133.54      7.57 o
  16   5   5       54.84       66.91      6.80 o
   0   6   5     1209.94     1200.34     22.63 o
   1   6   5    11401.07    11555.53    128.24 o
   2   6   5     3055.49     3319.45     36.88 o
   3   6   5      195.57      128.89      4.46 o
   4   6   5      342.58      355.97      6.74 o
   5   6   5      411.93      584.13     17.67 o
   6   6   5     2535.39     2770.84     39.56 o
   7   6   5      947.56      926.44     20.97 o
   8   6   5     1062.40     1093.45     24.24 o
   9   6   5      179.65      191.41     10.18 o
  10   6   5      827.62      752.42     18.18 o
  11   6   5      782.07      782.98     18.71 o
  12   6   5       91.29       96.53      8.45 o
  13   6   5      281.60      289.80     11.99 o
  14   6   5        9.65        8.99      5.98 o
  15   6   5       48.50       52.06      8.95 o
  16   6   5        0.51        1.92      6.87 o
   1   7   5     1010.01     1133.59     15.60 o
   2   7   5      957.63      987.15     14.04 o
   3   7   5      781.08      765.41     12.58 o
   4   7   5     2794.23     3087.04     37.18 o
   5   7   5      317.40      373.37      7.66 o
   6   7   5       88.16       93.27      5.98 o
   7   7   5      188.32      180.56      9.17 o
   8   7   5        0.15       -2.81      4.84 o
   9   7   5        0.86        2.45      6.77 o
  10   7   5       32.64       39.97      6.36 o
  11   7   5      639.46      586.63     16.13 o
  12   7   5       31.32       29.99      6.40 o
  13   7   5       92.14      100.54      8.66 o
  14   7   5       16.36       25.12      6.96 o
  15   7   5       13.00        2.75      7.61 o
  16   7   5        0.00       13.80      8.59 o
   0   8   5      240.99      225.19      9.93 o
   1   8   5     1625.26     1621.43     22.70 o
   2   8   5      374.17      440.69      7.96 o
   3   8   5      169.42      149.95      4.90 o
   4   8   5      126.45      143.73      4.98 o
   5   8   5      334.38      275.09      8.40 o
   6   8   5      126.19      136.00      5.06 o
   7   8   5     1216.33     1179.06     26.07 o
   8   8   5      320.28      281.59     16.13 o
   9   8   5     1014.89      999.73     24.42 o
  10   8   5       36.61       49.68      8.15 o
  11   8   5        1.07        1.53      5.95 o
  12   8   5      388.76      407.18     15.95 o
  13   8   5      183.53      179.05     11.69 o
  14   8   5        0.10        3.81      7.08 o
  15   8   5       30.41       34.41      8.67 o
   1   9   5     1073.01     1063.57     17.87 o
   2   9   5      169.64      187.76      5.70 o
   3   9   5      744.08      706.55     12.66 o
   4   9   5     1220.72     1338.25     18.95 o
   5   9   5      298.18      304.11      7.91 o
   6   9   5     1106.53     1149.41     19.11 o
   7   9   5      786.64      784.75     14.71 o
   8   9   5     1654.16     1600.16     25.29 o
   9   9   5        2.60       -4.71      6.02 o
  10   9   5      560.68      494.65     16.90 o
  11   9   5       80.73       76.90      8.74 o
  12   9   5        2.90        6.30      9.19 o
  13   9   5       27.38       21.31      7.80 o
  14   9   5      141.86      138.33     11.69 o
  15   9   5       71.88       88.61     10.94 o
   0  10   5     1963.90     2037.91     43.68 o
   1  10   5     1997.90     1955.80     33.84 o
   2  10   5      227.92      236.70      7.97 o
   3  10   5       63.76       66.32      4.73 o
   4  10   5      132.85      147.95      6.13 o
   5  10   5      414.02      424.91     10.79 o
   6  10   5       70.48       65.28      5.58 o
   7  10   5      432.79      466.28     14.00 o
   8  10   5      355.13      367.81     13.23 o
   9  10   5      435.61      429.99     12.24 o
  10  10   5        1.45        1.93      3.81 o
  11  10   5       36.23       32.54      7.46 o
  12  10   5       13.19       10.25      6.85 o
  13  10   5        0.11        4.44      7.21 o
  14  10   5        2.03        8.99      8.06 o
  15  10   5      162.03      208.94     15.90 o
   1  11   5      205.45      205.55      8.24 o
   2  11   5       11.22       11.96      4.13 o
   3  11   5      914.51      917.32     21.41 o
   4  11   5        2.63        3.04      4.26 o
   5  11   5        0.31       -3.84      3.84 o
   6  11   5        1.95       -4.56      4.56 o
   7  11   5       33.77       28.75      5.51 o
   8  11   5      349.98      321.76     11.00 o
   9  11   5        2.61       -4.35      4.35 o
  10  11   5       25.98       32.96      5.36 o
  11  11   5        0.88        2.72      4.72 o
  12  11   5        0.03        2.29      4.55 o
  13  11   5       24.17       26.38      6.36 o
  14  11   5       12.63       30.64     10.06 o
   0  12   5        3.95       -6.99     12.62 o
   1  12   5      950.40      930.25     22.20 o
   2  12   5       67.10       66.11      7.63 o
   3  12   5       30.28       26.32      5.18 o
   4  12   5       25.54        2.32      5.03 o
   5  12   5       38.36       25.70      4.93 o
   6  12   5       33.16       18.40      6.28 o
   7  12   5       74.29       64.95      7.06 o
   8  12   5      155.35      157.98     14.74 o
   9  12   5       18.23       23.10      5.62 o
  10  12   5       48.76       44.82      8.57 o
  11  12   5       16.29       13.21      5.24 o
  12  12   5       19.03       18.24      8.91 o
  13  12   5        6.23       -4.60      5.22 o
  14  12   5        7.88       -2.34      6.80 o
   1  13   5        1.33       -4.75      4.75 o
   2  13   5      627.58      603.72     17.35 o
   3  13   5       29.02       42.55      6.24 o
   4  13   5        0.76       -4.76      4.76 o
   5  13   5      208.71      207.07     12.00 o
   6  13   5       65.68       63.60     11.28 o
   7  13   5        0.25       -5.55      5.55 o
   8  13   5      174.96      143.69      9.68 o
   9  13   5      116.78      133.79      9.39 o
  10  13   5       50.32       44.96      7.43 o
  11  13   5       19.98       10.52      8.07 o
  12  13   5        8.81        1.19      6.13 o
  13  13   5        0.20        6.32      7.45 o
   0  14   5     2007.61     2107.82     59.87 o
   1  14   5      419.05      463.41     15.92 o
   2  14   5        0.79        4.59      5.54 o
   3  14   5       58.08       56.97     14.56 o
   4  14   5        9.71       11.11      6.45 o
   5  14   5      145.12      150.15     12.66 o
   6  14   5       95.15       89.14     10.39 o
   7  14   5      312.07      286.27     16.74 o
   8  14   5        6.71       -4.39      7.46 o
   9  14   5      183.38      182.25     10.98 o
  10  14   5        0.93        6.60      6.78 o
  11  14   5       14.55       21.06     10.40 o
  12  14   5        3.67        0.29      6.88 o
   1  15   5       98.16       98.43      8.55 o
   2  15   5       36.28       34.14      6.77 o
   3  15   5       48.61       49.30      8.48 o
   4  15   5      110.78      110.10     15.19 o
   5  15   5       19.99       14.42      8.65 o
   6  15   5       25.52       10.22     17.43 o
   7  15   5        0.19       -1.83      7.78 o
   8  15   5      694.40      669.26     27.37 o
   9  15   5       25.93       32.94     13.22 o
  10  15   5        0.06        5.61      7.68 o
  11  15   5       65.16       74.40     10.40 o
  12  15   5       19.55        4.15     12.62 o
   0  16   5       71.43       64.91     16.82 o
   1  16   5      496.86      583.41     19.20 o
   2  16   5       60.48       57.28      9.47 o
   3  16   5       15.49       23.23     12.27 o
   4  16   5      284.82      284.54     18.64 o
   5  16   5        5.08        7.38      9.01 o
   6  16   5       26.99       21.42     10.82 o
   7  16   5       31.55       30.45      9.78 o
   8  16   5       29.38       26.54     10.22 o
   9  16   5       34.19       50.88     11.26 o
  10  16   5        0.21       -7.55      8.65 o
  11  16   5        1.32        6.49     15.62 o
   1  17   5       24.79       22.32      8.97 o
   2  17   5       86.29       71.62     10.36 o
   3  17   5      132.70      116.06     11.75 o
   4  17   5      336.44      326.55     20.70 o
   5  17   5       19.26       16.82     10.20 o
   6  17   5       91.17       75.04     12.62 o
   7  17   5       19.42        4.81     13.82 o
   8  17   5      127.92      103.93     13.28 o
   9  17   5        0.48       -1.50      9.78 o
  10  17   5        8.02       13.82     10.09 o
   0  18   5        3.47        4.81     10.20 o
   1  18   5      605.05      664.39     25.54 o
   2  18   5       35.77       26.52      9.93 o
   3  18   5       47.04       60.78     12.66 o
   4  18   5       46.63       44.24     20.43 o
   5  18   5       34.54       19.23     11.26 o
   6  18   5       41.61       40.86     17.43 o
   7  18   5       63.00       78.86     14.42 o
   8  18   5        2.22        2.50     10.66 o
   9  18   5        6.62      -10.09     10.09 o
   1  19   5       46.97       55.22     11.32 o
   2  19   5       17.80        2.92     10.32 o
   3  19   5       12.37       11.46     11.81 o
   4  19   5       16.34       11.65     12.62 o
   5  19   5        2.09        8.65     10.60 o
   6  19   5       19.18       19.01     11.81 o
   7  19   5       13.63       -0.93     11.26 o
   0  20   5        6.75       -1.20     15.62 o
   1  20   5      132.17      139.53     17.78 o
   2  20   5        0.00       -7.94     11.81 o
   3  20   5       29.21       48.76     14.00 o
   4  20   5        4.36        0.21     12.30 o
   5  20   5       46.00       68.64     15.23 o
   1  21   5        0.01       -3.61     18.03 o
   2  21   5        0.11       10.22     13.60 o
   3  21   5      120.64       95.95     17.78 o
   0   0   6    33685.22    31807.02    696.82 o
   1   0   6    65863.14    66083.32   2627.56 o
   2   0   6       16.77        2.52      2.47 o
   3   0   6    10640.62    10705.47    149.12 o
   4   0   6     2465.57     2506.16     42.02 o
   5   0   6     5775.73     6473.40    103.18 o
   6   0   6      297.26      438.29     10.06 o
   7   0   6      447.72      486.69     11.11 o
   8   0   6       81.46       79.51      4.66 o
   9   0   6     3166.67     3082.67     64.43 o
  10   0   6     1052.15     1016.30     22.00 o
  11   0   6      159.96      162.30     10.43 o
  12   0   6      182.59      152.27     10.18 o
  13   0   6      706.12      618.22     20.85 o
  14   0   6       64.71       75.92      9.32 o
  15   0   6        3.42        5.71      7.57 o
  16   0   6       57.06       85.54     10.58 o
  17   0   6        2.52       10.82     16.82 o
   1   1   6      536.88      502.25      9.21 o
   2   1   6        2.85        0.35      1.57 o
   3   1   6        1.20        3.48      1.59 o
   4   1   6       45.03       67.32      2.55 o
   5   1   6      187.70      192.54      4.76 o
   6   1   6      265.44      299.28      5.35 o
   7   1   6      658.09      676.63      9.40 o
   8   1   6      211.32      203.20      5.02 o
   9   1   6      633.54      627.71     10.17 o
  10   1   6      877.67      876.70     13.43 o
  11   1   6      398.63      403.71     13.66 o
  12   1   6       17.33       22.36      5.77 o
  13   1   6        2.95       12.06      4.93 o
  14   1   6        5.34        4.48      4.68 o
  15   1   6       15.39       20.79      6.99 o
  16   1   6       53.84       63.12      6.89 o
  17   1   6        0.52      -15.62     15.62 o
   0   2   6    17362.96    17186.61    237.90 o
   1   2   6       11.29       10.15      1.66 o
   2   2   6     9784.44     9837.59    116.52 o
   3   2   6      535.93      607.18     12.63 o
   4   2   6      446.80      385.11      6.80 o
   5   2   6      307.69      341.06      6.06 o
   6   2   6      119.21       93.63      3.75 o
   7   2   6        0.57       -2.00      2.00 o
   8   2   6      914.49      842.41     13.81 o
   9   2   6        6.08        0.59      3.49 o
  10   2   6      596.85      556.82     14.15 o
  11   2   6        5.81       -3.40      3.40 o
  12   2   6       36.74       29.22      4.80 o
  13   2   6        0.51       -2.55      4.17 o
  14   2   6       50.45       56.05      7.88 o
  15   2   6        8.22       14.63      5.28 o
  16   2   6       15.08       15.34      5.79 o
   1   3   6     9153.17     9527.42    105.16 o
   2   3   6      301.86      300.48      5.43 o
   3   3   6     9064.18     9825.73    125.66 o
   4   3   6      142.53      163.31      5.68 o
   5   3   6     1283.30     1373.20     26.25 o
   6   3   6      159.94      167.48      6.63 o
   7   3   6        0.97       -2.16      2.16 o
   8   3   6        0.45        0.07      3.49 o
   9   3   6      242.91      233.89      7.74 o
  10   3   6       94.00       79.80      9.30 o
  11   3   6     2575.50     2532.21     42.48 o
  12   3   6      114.11      124.50      8.10 o
  13   3   6      137.35      148.69      7.26 o
  14   3   6       14.20       13.87      4.66 o
  15   3   6        8.26       10.56      5.15 o
  16   3   6        8.89       10.51      5.38 o
   0   4   6      917.97     1003.76     19.02 o
   1   4   6     1555.79     1569.70     18.47 o
   2   4   6     1353.83     1371.10     20.33 o
   3   4   6      854.25     1003.27     12.94 o
   4   4   6      920.01     1078.70     15.54 o
   5   4   6     2459.85     2593.00     36.26 o
   6   4   6     1527.14     1622.12     24.35 o
   7   4   6      876.19      979.72     18.35 o
   8   4   6      606.20      593.04     12.18 o
   9   4   6       20.50        7.41      4.68 o
  10   4   6      107.45      106.69      9.64 o
  11   4   6       21.76        7.22      5.65 o
  12   4   6      169.17      169.29      9.48 o
  13   4   6       82.34       71.68      8.36 o
  14   4   6        7.30        6.87      6.31 o
  15   4   6      129.56      122.27      7.39 o
  16   4   6        1.12       13.74      5.72 o
   1   5   6       43.21       51.00      2.62 o
   2   5   6     1568.61     1725.48     20.62 o
   3   5   6      425.84      413.16      7.23 o
   4   5   6     2371.63     2535.37     31.95 o
   5   5   6      114.18      122.93      5.88 o
   6   5   6       36.49       40.16      4.42 o
   7   5   6      111.00       96.49      6.70 o
   8   5   6       94.42       89.79      7.14 o
   9   5   6     1194.28     1066.85     24.58 o
  10   5   6      717.81      683.97     17.25 o
  11   5   6       22.16       17.74      5.98 o
  12   5   6        0.02       -5.15      5.15 o
  13   5   6       80.61       65.62      7.49 o
  14   5   6        9.00       13.01      6.81 o
  15   5   6        0.17       -1.22      6.26 o
  16   5   6        0.73       10.62      5.56 o
   0   6   6      379.49      315.76     10.36 o
   1   6   6      723.25      814.36     13.33 o
   2   6   6      902.92      916.92     12.93 o
   3   6   6       47.65       75.73      3.61 o
   4   6   6      103.90      109.42      6.03 o
   5   6   6       14.52       13.39      2.44 o
   6   6   6      133.00      136.53      7.76 o
   7   6   6       24.09       23.23      5.38 o
   8   6   6        0.05       -0.57      4.81 o
   9   6   6        1.67        2.99      5.85 o
  10   6   6        9.23       13.64      6.20 o
  11   6   6        1.08       -2.91      5.92 o
  12   6   6       15.31        9.75      6.72 o
  13   6   6       81.66       98.10      8.22 o
  14   6   6        4.83        3.76      6.81 o
  15   6   6       35.67       30.47      8.49 o
  16   6   6       17.35        7.43      9.89 o
   1   7   6     1970.68     2108.85     26.58 o
   2   7   6      424.81      536.63      9.36 o
   3   7   6     1858.77     1935.60     26.43 o
   4   7   6      154.84      197.80      5.62 o
   5   7   6      864.44      939.17     15.81 o
   6   7   6       24.02       30.77      2.74 o
   7   7   6      236.20      227.89     10.19 o
   8   7   6      889.04      837.99     20.99 o
   9   7   6      120.41      123.59      9.52 o
  10   7   6      194.44      202.00     13.88 o
  11   7   6        4.31        0.21      6.02 o
  12   7   6      184.13      190.82     11.23 o
  13   7   6      369.09      367.24     15.54 o
  14   7   6       52.28       64.50      9.14 o
  15   7   6        6.52        8.01      7.44 o
  16   7   6        4.77        5.62      8.57 o
   0   8   6       20.02       10.30      4.05 o
   1   8   6     1933.87     2075.92     26.43 o
   2   8   6     1003.65      951.31     13.42 o
   3   8   6       20.25       25.67      3.32 o
   4   8   6       31.59       24.58      3.07 o
   5   8   6      359.06      330.92      9.56 o
   6   8   6      352.13      326.45      8.17 o
   7   8   6     1650.55     1641.34     25.43 o
   8   8   6      823.54      784.58     20.98 o
   9   8   6       21.61       35.10      7.32 o
  10   8   6      185.78      170.27     10.47 o
  11   8   6      138.66      149.65     10.33 o
  12   8   6       37.08       17.72      6.90 o
  13   8   6        0.21       -0.90      6.70 o
  14   8   6       31.72       22.43      8.35 o
  15   8   6       67.39       53.69      9.39 o
   1   9   6      709.16      709.46     12.82 o
   2   9   6       98.62       98.44      4.91 o
   3   9   6      355.04      352.57      9.30 o
   4   9   6      107.35      107.66      5.33 o
   5   9   6       38.12       37.52      4.19 o
   6   9   6      178.18      174.25      6.45 o
   7   9   6      235.49      196.50      7.30 o
   8   9   6      805.71      834.09     15.45 o
   9   9   6      266.65      263.42     12.55 o
  10   9   6       88.58       89.56      9.03 o
  11   9   6       24.23       25.09      7.33 o
  12   9   6      193.50      191.68     12.07 o
  13   9   6        5.15       -6.74      6.74 o
  14   9   6        1.05       -1.98      6.98 o
  15   9   6        7.11       21.19     10.69 o
   0  10   6     1329.17     1208.49     38.36 o
   1  10   6     1406.12     1489.52     29.72 o
   2  10   6      266.54      220.04      8.35 o
   3  10   6      379.16      379.75     10.07 o
   4  10   6      768.17      731.26     16.53 o
   5  10   6       62.09       57.32      4.99 o
   6  10   6      523.15      477.63     15.57 o
   7  10   6      739.87      693.36     22.88 o
   8  10   6      829.38      803.88     27.39 o
   9  10   6       81.24       59.70      5.44 o
  10  10   6      356.00      344.68     11.11 o
  11  10   6        2.94       -6.34      6.34 o
  12  10   6        4.27       15.89      7.53 o
  13  10   6       27.03       16.57      7.91 o
  14  10   6       36.38       43.89      9.24 o
   1  11   6      404.79      415.74     13.34 o
   2  11   6       37.28       26.46      4.89 o
   3  11   6      377.39      361.19     10.35 o
   4  11   6      108.00       97.34      8.29 o
   5  11   6       97.90       89.96      6.41 o
   6  11   6      141.68      131.53     10.21 o
   7  11   6       41.13       45.60      5.74 o
   8  11   6       84.10       82.95     10.33 o
   9  11   6       30.06       17.33      5.05 o
  10  11   6       33.70       48.61      5.90 o
  11  11   6        1.35        5.03      4.66 o
  12  11   6      115.42      116.88      7.30 o
  13  11   6       39.03       25.53      8.66 o
  14  11   6       61.49       79.59     17.06 o
   0  12   6     1696.32     1652.34     47.96 o
   1  12   6      861.84      793.55     20.22 o
   2  12   6      326.43      294.70     11.81 o
   3  12   6      156.75      164.81      8.27 o
   4  12   6      506.26      455.16     22.87 o
   5  12   6      756.35      653.20     35.99 o
   6  12   6     2729.42     2742.16     50.80 o
   7  12   6        4.08        4.39      7.63 o
   8  12   6     1001.95     1001.01     33.11 o
   9  12   6        4.43       -5.11      5.11 o
  10  12   6        3.30        2.00      5.36 o
  11  12   6       12.63       17.62      5.71 o
  12  12   6        5.04        8.32      6.07 o
  13  12   6      132.42      142.51     10.44 o
  14  12   6       58.02       62.58      8.60 o
   1  13   6      166.70      171.01      9.72 o
   2  13   6      121.37      129.82      9.03 o
   3  13   6      205.40      200.25     11.46 o
   4  13   6       25.70       22.44      6.53 o
   5  13   6       29.67       43.20     16.22 o
   6  13   6      109.97      108.69      8.52 o
   7  13   6        3.50        2.22      5.95 o
   8  13   6       67.82       56.47      7.51 o
   9  13   6       38.22       34.86      7.98 o
  10  13   6      284.36      292.07     15.79 o
  11  13   6        1.78       -3.87      5.95 o
  12  13   6       65.40       78.31      8.48 o
  13  13   6        0.23        1.20      7.45 o
   0  14   6        5.82        6.61      8.50 o
   1  14   6       18.46       25.67      6.70 o
   2  14   6      207.51      222.62     11.06 o
   3  14   6       43.98       36.92      7.57 o
   4  14   6       36.00       41.61      9.46 o
   5  14   6      231.79      205.09     22.83 o
   6  14   6      390.40      365.13     19.32 o
   7  14   6       18.97        9.04      7.57 o
   8  14   6      173.45      184.44     13.36 o
   9  14   6       32.61       25.25      7.37 o
  10  14   6       26.32       32.96      7.73 o
  11  14   6       25.06       28.12     10.93 o
  12  14   6        6.99       -7.39      7.39 o
   1  15   6      442.16      480.51     17.09 o
   2  15   6        2.19        8.76      7.38 o
   3  15   6      248.50      247.40     14.03 o
   4  15   6      115.68      100.18     10.43 o
   5  15   6       16.37        7.21     15.02 o
   6  15   6        2.24        7.34      8.04 o
   7  15   6       53.85       37.46     10.39 o
   8  15   6      206.56      219.96     16.22 o
   9  15   6        3.77        1.55      7.85 o
  10  15   6       91.16       74.47     14.44 o
  11  15   6       12.99        7.68      8.22 o
   0  16   6       30.24       12.82     16.82 o
   1  16   6        6.73        6.61      6.93 o
   2  16   6       98.97       90.48     10.58 o
   3  16   6       71.21       57.14      9.47 o
   4  16   6      234.88      228.01     17.28 o
   5  16   6       77.69       70.61     11.81 o
   6  16   6      266.59      267.31     19.23 o
   7  16   6        7.32       -0.16      8.89 o
   8  16   6      126.17      129.76     14.15 o
   9  16   6       51.35       48.53     11.78 o
  10  16   6       13.89       -0.76      8.89 o
  11  16   6        0.13       -3.76     12.62 o
   1  17   6       28.72       47.44     10.06 o
   2  17   6       49.59       49.94     10.06 o
   3  17   6       39.35       34.26      9.42 o
   4  17   6       30.13       17.03     10.09 o
   5  17   6       65.47       72.65     12.41 o
   6  17   6       10.21       19.23     14.42 o
   7  17   6       27.89       25.09     10.39 o
   8  17   6       66.24       65.20     12.41 o
   9  17   6       99.69      118.38     14.42 o
  10  17   6       37.38       25.75     11.54 o
   0  18   6       51.39       70.90     20.43 o
   1  18   6       49.93       30.98     10.54 o
   2  18   6       91.30       97.77     12.45 o
   3  18   6        0.98       -4.26     10.09 o
   4  18   6        3.01       -1.52      9.74 o
   5  18   6        7.30       -1.31     11.42 o
   6  18   6        0.04       -1.95     10.09 o
   7  18   6        3.21       -9.53      9.53 o
   8  18   6       24.31       14.25     11.54 o
   1  19   6       21.25       25.84     10.36 o
   2  19   6       33.55       29.63     12.85 o
   3  19   6        0.32       30.92     25.24 o
   4  19   6        2.54       11.37     10.95 o
   5  19   6        0.55       -9.89     10.95 o
   6  19   6       36.23       55.79     17.43 o
   7  19   6       14.53        1.87     11.26 o
   0  20   6       36.48       52.88     20.43 o
   1  20   6       29.83        6.05     12.30 o
   2  20   6       10.27        6.95     11.81 o
   3  20   6        0.02        7.98     11.81 o
   4  20   6        7.99       17.63     12.41 o
   5  20   6        4.01        1.12     12.13 o
   1  21   6       41.62       -4.81     18.03 o
   1   1   7      261.64      244.77      6.27 o
   2   1   7        0.89        1.76      1.79 o
   3   1   7     1655.72     1723.71     21.32 o
   4   1   7       72.10       74.46      2.71 o
   5   1   7       13.02        8.17      2.06 o
   6   1   7      599.92      622.88     10.36 o
   7   1   7      139.76      132.48      4.37 o
   8   1   7       35.22       34.17      2.63 o
   9   1   7      361.09      366.12      7.56 o
  10   1   7      103.28      113.87      5.58 o
  11   1   7      155.67      146.30      6.92 o
  12   1   7       37.12       44.34      5.37 o
  13   1   7      101.21       93.00      6.73 o
  14   1   7       70.60       69.02      6.52 o
  15   1   7        1.88       -1.71      5.14 o
  16   1   7        6.58       18.22      6.01 o
   0   2   7      721.35      918.05     18.17 o
   1   2   7     1551.94     1295.63     16.73 o
   2   2   7     2121.43     2167.85     26.11 o
   3   2   7     1238.71     1147.63     16.38 o
   4   2   7     1064.62     1281.18     16.93 o
   5   2   7      641.19      608.12      9.61 o
   6   2   7      780.59      822.08     12.03 o
   7   2   7        3.37        3.97      1.84 o
   8   2   7      561.70      563.84     10.87 o
   9   2   7     2140.37     1981.92     29.85 o
  10   2   7     1252.25     1232.92     21.14 o
  11   2   7      703.38      693.65     21.34 o
  12   2   7      812.50      798.76     16.56 o
  13   2   7       40.61       41.61      5.66 o
  14   2   7      221.99      224.87      9.41 o
  15   2   7       31.25       37.39      5.93 o
  16   2   7        4.19        3.41      5.85 o
   1   3   7     1284.35     1303.63     16.73 o
   2   3   7     2291.48     2575.51     27.50 o
   3   3   7      581.84      637.27     10.02 o
   4   3   7       63.15       43.06      2.69 o
   5   3   7      182.46      256.39      5.99 o
   6   3   7       43.84       41.68      3.64 o
   7   3   7       12.80       10.28      2.69 o
   8   3   7      822.49      778.03     19.14 o
   9   3   7      872.21      824.81     20.46 o
  10   3   7      355.31      323.52     11.49 o
  11   3   7     2268.09     2152.67     37.64 o
  12   3   7       27.62       15.80      6.47 o
  13   3   7       73.02       73.98      6.56 o
  14   3   7       38.11       48.53      6.07 o
  15   3   7        3.95        9.65      5.29 o
  16   3   7        2.74        9.69      5.78 o
   0   4   7     1712.87     1983.83     39.44 o
   1   4   7     4663.97     4263.71     48.87 o
   2   4   7      476.74      472.59      7.78 o
   3   4   7      143.74       92.25      3.79 o
   4   4   7       66.63       50.02      2.90 o
   5   4   7       11.02       28.02      2.53 o
   6   4   7      317.03      307.76      9.48 o
   7   4   7      425.79      359.61      9.22 o
   8   4   7      168.77      158.81     10.93 o
   9   4   7      529.86      492.87     15.54 o
  10   4   7       51.05       46.67      7.01 o
  11   4   7       16.01        8.26      6.23 o
  12   4   7       22.08       48.95      8.67 o
  13   4   7       59.54       56.60      8.18 o
  14   4   7       82.77       67.58      8.20 o
  15   4   7       49.43       62.07      7.52 o
  16   4   7        1.99       16.30      5.94 o
   1   5   7      493.07      489.00      7.89 o
   2   5   7        2.45        2.26      2.00 o
   3   5   7      162.79      155.93      5.25 o
   4   5   7      324.71      353.03      9.09 o
   5   5   7     1274.53     1399.46     19.96 o
   6   5   7      570.94      600.45     14.04 o
   7   5   7      235.32      202.33      9.43 o
   8   5   7      163.39      169.54      9.24 o
   9   5   7       11.34       11.72      6.44 o
  10   5   7      277.89      248.95     11.77 o
  11   5   7      635.84      610.36     18.55 o
  12   5   7      516.24      446.70     17.69 o
  13   5   7        2.10        2.24      6.53 o
  14   5   7      222.08      209.24     12.19 o
  15   5   7       26.07       22.58      7.53 o
  16   5   7       32.34       22.70      9.15 o
   0   6   7     4451.34     4436.17     72.49 o
   1   6   7      619.79      797.29     13.05 o
   2   6   7      967.37     1097.08     14.61 o
   3   6   7     2770.46     2588.99     29.97 o
   4   6   7        1.31        3.03      1.88 o
   5   6   7     1073.54     1030.45     16.80 o
   6   6   7       43.56       34.09      3.55 o
   7   6   7     2813.74     2688.64     56.20 o
   8   6   7      405.71      401.07     19.51 o
   9   6   7     5942.45     5810.25     98.37 o
  10   6   7        9.08       13.66      6.24 o
  11   6   7      748.25      705.69     20.36 o
  12   6   7        4.85       10.35      6.63 o
  13   6   7       19.63       13.91      7.08 o
  14   6   7      241.68      259.65     13.60 o
  15   6   7        9.76       19.69      8.28 o
  16   6   7       40.78       45.88     10.20 o
   1   7   7      651.17      643.54     10.79 o
   2   7   7     1898.19     2082.99     25.03 o
   3   7   7     1822.99     1984.42     24.08 o
   4   7   7      217.91      209.37      5.97 o
   5   7   7      246.37      277.23      7.00 o
   6   7   7        0.13        0.98      2.65 o
   7   7   7      417.73      463.58     11.52 o
   8   7   7      371.53      347.53     13.74 o
   9   7   7      592.15      584.82     18.07 o
  10   7   7        8.65        7.11      6.25 o
  11   7   7       60.09       66.18     11.80 o
  12   7   7       11.83        8.57      6.89 o
  13   7   7       20.77       11.88      7.46 o
  14   7   7        0.43        9.97      7.83 o
  15   7   7        7.27       13.86      8.31 o
   0   8   7     1777.63     1952.41     50.14 o
   1   8   7      108.84       70.67      3.99 o
   2   8   7      173.22      183.25      6.07 o
   3   8   7      591.09      559.50     10.29 o
   4   8   7      208.54      204.74      6.42 o
   5   8   7     1406.61     1439.01     21.47 o
   6   8   7       14.93       11.91      3.27 o
   7   8   7     1142.89     1107.53     20.51 o
   8   8   7       26.38        9.25      3.94 o
   9   8   7      389.37      405.30     15.54 o
  10   8   7      152.36      122.45      9.72 o
  11   8   7       33.28       24.45      7.31 o
  12   8   7        0.10       -3.73      6.29 o
  13   8   7       40.98       32.87      8.28 o
  14   8   7       75.55       68.10     10.00 o
  15   8   7        5.11       -2.96      9.51 o
   1   9   7      156.82      169.46      6.00 o
   2   9   7        3.87        5.13      3.30 o
   3   9   7       67.41       76.29      5.01 o
   4   9   7      111.18       88.44      5.70 o
   5   9   7       48.21       47.41      4.50 o
   6   9   7       39.89       53.24      5.39 o
   7   9   7       78.60       73.86      6.22 o
   8   9   7       96.04      111.87      6.72 o
   9   9   7        1.66       -3.76      3.76 o
  10   9   7        1.35       -6.13      6.13 o
  11   9   7       59.56       64.70      9.12 o
  12   9   7        5.46       -0.91      7.01 o
  13   9   7       98.86      111.27     10.45 o
  14   9   7       47.11       48.16      9.64 o
  15   9   7        0.18       -9.28      9.28 o
   0  10   7      646.13      663.36     20.05 o
   1  10   7       13.87       17.16      4.45 o
   2  10   7      402.35      417.48     12.83 o
   3  10   7       60.96       56.25      4.96 o
   4  10   7        7.09        4.83      3.31 o
   5  10   7      494.96      475.13     12.20 o
   6  10   7      242.32      238.83      9.65 o
   7  10   7     1124.89     1103.52     22.65 o
   8  10   7        0.06       -2.20      4.86 o
   9  10   7       19.10       16.71      4.55 o
  10  10   7       44.95       45.91      5.57 o
  11  10   7        0.06       12.51      7.52 o
  12  10   7        3.91        3.44      7.38 o
  13  10   7        0.01        1.38      7.67 o
  14  10   7        2.06        1.91      8.74 o
   1  11   7        6.82        1.46      4.20 o
   2  11   7      290.73      280.83     10.26 o
   3  11   7        4.23       -3.30      5.50 o
   4  11   7       18.81        9.73      4.22 o
   5  11   7       26.76       38.90      6.94 o
   6  11   7      388.33      394.43     13.92 o
   7  11   7       61.69       67.32      6.89 o
   8  11   7       96.66       90.10      7.58 o
   9  11   7       15.02       22.68      8.33 o
  10  11   7       47.89       38.15      5.88 o
  11  11   7        6.46        8.27      5.54 o
  12  11   7        0.01       -6.44      6.44 o
  13  11   7        0.20        6.76      8.41 o
  14  11   7       18.99       20.47     19.83 o
   0  12   7      260.63      259.55     16.55 o
   1  12   7      109.20       68.50     11.97 o
   2  12   7      151.74      147.43     15.61 o
   3  12   7      122.34      121.72      8.49 o
   4  12   7       33.59       39.08      5.75 o
   5  12   7      119.15      107.65      8.18 o
   6  12   7       32.52       34.42      9.14 o
   7  12   7        0.01       -2.82      5.22 o
   8  12   7       12.69       11.61      5.88 o
   9  12   7       87.46      100.06      8.21 o
  10  12   7       38.65       29.17      6.50 o
  11  12   7       24.16       31.48      6.42 o
  12  12   7       10.89       16.75      6.25 o
  13  12   7        5.74       11.94      8.20 o
   1  13   7      115.21      116.38      9.93 o
   2  13   7       46.57       39.02      6.75 o
   3  13   7      488.87      502.88     34.68 o
   4  13   7      220.30      224.51     13.37 o
   5  13   7      398.80      381.01     14.66 o
   6  13   7       30.41       24.37      8.86 o
   7  13   7      112.65       98.77      8.56 o
   8  13   7       20.04       19.98      6.57 o
   9  13   7        0.00       -2.76      5.83 o
  10  13   7        8.33        9.26      6.62 o
  11  13   7        0.10       -0.60      6.26 o
  12  13   7        0.10        4.24      6.73 o
  13  13   7        0.01        2.33      9.05 o
   0  14   7        5.28        6.01      8.50 o
   1  14   7        2.94       -4.15      4.81 o
   2  14   7      496.94      528.57     19.83 o
   3  14   7       28.00       52.26      8.27 o
   4  14   7       63.29       71.51      9.18 o
   5  14   7      105.99      105.55     12.13 o
   6  14   7        6.06        4.68      8.41 o
   7  14   7      661.22      635.27     23.40 o
   8  14   7        0.22       -6.96      6.96 o
   9  14   7      160.31      199.58     11.94 o
  10  14   7        0.00        3.54      6.88 o
  11  14   7       72.33       67.90      8.84 o
  12  14   7       15.93       11.06      8.15 o
   1  15   7        0.06       -5.84      5.84 o
   2  15   7       20.94       26.14      8.27 o
   3  15   7      176.23      170.95     12.55 o
   4  15   7       91.03       73.95      9.66 o
   5  15   7       93.88       89.67     19.83 o
   6  15   7       74.35      102.59     13.82 o
   7  15   7       10.01        9.83      9.23 o
   8  15   7       44.41       34.26      8.72 o
   9  15   7        0.04       -0.50      7.53 o
  10  15   7        0.01        3.09      8.22 o
  11  15   7       13.88       25.00     10.00 o
   0  16   7       43.02       24.64     11.05 o
   1  16   7      121.92      125.17     11.94 o
   2  16   7       67.42       95.13     10.62 o
   3  16   7      181.77      195.10     13.56 o
   4  16   7        4.28       19.83     10.22 o
   5  16   7      421.23      430.76     31.85 o
   6  16   7        8.15       19.93      9.78 o
   7  16   7      264.91      289.09     19.32 o
   8  16   7        0.21       -1.67      9.53 o
   9  16   7       77.19       64.81     12.41 o
  10  16   7        0.09       -4.81      9.10 o
   1  17   7       24.97       16.02      9.02 o
   2  17   7        3.74       -7.57      7.57 o
   3  17   7      204.86      195.28     14.54 o
   4  17   7       29.63       39.36     11.81 o
   5  17   7       42.17       48.33     11.81 o
   6  17   7      108.54      127.33     14.71 o
   7  17   7       39.96       40.68     15.62 o
   8  17   7        9.96       -0.65     13.22 o
   9  17   7       69.95      101.72     14.42 o
   0  18   7      222.14      304.05     30.04 o
   1  18   7        0.26       -0.27     13.09 o
   2  18   7       87.20       87.59     11.97 o
   3  18   7      193.91      195.54     27.04 o
   4  18   7        3.56       -0.28     10.95 o
   5  18   7      240.09      271.58     20.18 o
   6  18   7        4.57       -1.68     10.60 o
   7  18   7      136.18      178.04     17.60 o
   8  18   7        0.95       -1.29     10.66 o
   1  19   7        3.98      -10.60     10.60 o
   2  19   7        2.70       -9.03      9.23 o
   3  19   7        0.25        6.61     15.02 o
   4  19   7       39.52       35.24     12.99 o
   5  19   7       20.01       30.36     12.66 o
   6  19   7       23.93       31.06     13.52 o
   0  20   7       17.65        8.41     16.82 o
   1  20   7       64.61       94.12     28.24 o
   2  20   7       23.46       30.04     18.03 o
   3  20   7      124.05      149.26     18.64 o
   4  20   7        9.37       -1.20     11.90 o
   0   0   8    27089.47    27560.74    605.90 o
   1   0   8     1093.91     1405.93     27.58 o
   2   0   8    12437.52    13088.93    237.75 o
   3   0   8     2213.35     2716.13     54.93 o
   4   0   8     4702.24     5644.31     91.61 o
   5   0   8     4392.47     5031.59     95.72 o
   6   0   8     6102.59     6243.47    127.49 o
   7   0   8       94.53      112.77      6.76 o
   8   0   8     1784.01     1736.43     39.69 o
   9   0   8      529.52      518.59     20.19 o
  10   0   8      844.03      826.62     23.51 o
  11   0   8       72.74       70.64      8.60 o
  12   0   8     1719.98     1639.67     39.77 o
  13   0   8     1162.44     1197.51     32.34 o
  14   0   8      234.48      240.73     14.12 o
  15   0   8       96.40       82.92     10.35 o
  16   0   8        3.11        3.64      8.42 o
   1   1   8      221.90      262.74      6.40 o
   2   1   8        4.10        1.23      1.82 o
   3   1   8      470.13      487.08      9.68 o
   4   1   8      171.14      176.43      5.00 o
   5   1   8      362.05      345.02      6.91 o
   6   1   8      144.38      152.58      5.09 o
   7   1   8      660.36      632.50     12.17 o
   8   1   8      147.09      130.36      5.54 o
   9   1   8      892.36      863.87     15.77 o
  10   1   8       24.28       29.36      6.16 o
  11   1   8      831.41      771.32     16.28 o
  12   1   8      405.83      398.77     11.82 o
  13   1   8       60.47       59.70      9.05 o
  14   1   8      104.03       96.45      7.18 o
  15   1   8        2.57       -1.32      5.23 o
  16   1   8        0.18        3.90      5.84 o
   0   2   8    26435.17    26801.78    417.02 o
   1   2   8     3495.47     4028.19     54.45 o
   2   2   8     6996.93     6992.26     83.98 o
   3   2   8      396.98      586.08     10.32 o
   4   2   8      318.66      233.10      5.71 o
   5   2   8        7.25        2.40      1.89 o
   6   2   8     1032.03     1005.07     14.56 o
   7   2   8        7.17        5.51      2.78 o
   8   2   8     1163.85     1170.26     19.24 o
   9   2   8       98.11       96.05      4.89 o
  10   2   8      493.36      465.40     12.68 o
  11   2   8      520.99      555.85     20.38 o
  12   2   8      438.57      432.31     12.68 o
  13   2   8      106.11      125.89      7.39 o
  14   2   8       91.77       93.71      8.86 o
  15   2   8       17.82       25.65      5.86 o
  16   2   8       47.23       68.70      7.61 o
   1   3   8      572.13      650.64      9.56 o
   2   3   8     2817.38     3039.67     33.94 o
   3   3   8     2508.91     2894.69     34.86 o
   4   3   8       92.07      113.96      4.34 o
   5   3   8     1425.71     1457.42     19.51 o
   6   3   8      192.47      215.69      9.67 o
   7   3   8        9.69        9.99      2.76 o
   8   3   8      981.49      962.37     16.88 o
   9   3   8        3.78       -2.77      3.69 o
  10   3   8       20.56       11.29      6.24 o
  11   3   8      984.78      966.46     19.86 o
  12   3   8      127.12      111.87      6.68 o
  13   3   8      162.92      155.29      8.23 o
  14   3   8      264.29      279.59     10.37 o
  15   3   8       36.92       43.65      7.31 o
  16   3   8       17.52       18.35      6.77 o
   0   4   8     5980.65     6106.52    112.74 o
   1   4   8     1352.65     1220.76     15.50 o
   2   4   8       27.81       10.82      1.94 o
   3   4   8      497.79      608.84     11.36 o
   4   4   8     3893.24     4382.53     51.23 o
   5   4   8       96.38      120.79      4.87 o
   6   4   8      274.07      225.54      7.90 o
   7   4   8     1930.41     1902.65     30.55 o
   8   4   8      129.26      153.40      9.24 o
   9   4   8      562.50      531.25     16.63 o
  10   4   8      479.18      476.75     16.34 o
  11   4   8        1.23       10.81      6.40 o
  12   4   8       26.75       24.35      7.19 o
  13   4   8       56.44       48.16      8.28 o
  14   4   8       47.54       35.43      5.81 o
  15   4   8      119.95      145.07      9.67 o
  16   4   8       14.69       37.80      7.05 o
   1   5   8      765.40      820.83     12.12 o
   2   5   8     2873.01     3169.75     35.98 o
   3   5   8      582.20      594.10     10.18 o
   4   5   8      760.66      829.86     12.76 o
   5   5   8        4.04        3.01      2.69 o
   6   5   8     1162.53     1099.97     16.85 o
   7   5   8     1216.09     1149.52     18.78 o
   8   5   8      469.84      463.20     15.45 o
   9   5   8      339.69      335.42     14.14 o
  10   5   8      134.80      133.67      9.50 o
  11   5   8        0.03       -5.89      5.89 o
  12   5   8        9.51       14.08      8.33 o
  13   5   8        0.56       -4.06      6.55 o
  14   5   8        0.31       -0.88      6.95 o
  15   5   8        3.52       10.30      7.33 o
  16   5   8       77.43       80.05      8.71 o
   0   6   8     3549.28     3553.82     59.56 o
   1   6   8      803.79      845.40     12.75 o
   2   6   8      152.42      132.78      4.52 o
   3   6   8      756.78      820.34     12.15 o
   4   6   8       12.88       24.89      2.93 o
   5   6   8      110.90      121.62      5.58 o
   6   6   8       77.27       82.89      4.33 o
   7   6   8      136.18      120.39      6.27 o
   8   6   8       19.49       14.72      6.57 o
   9   6   8       22.34       18.61      7.01 o
  10   6   8        4.02       -2.89      5.80 o
  11   6   8      141.08      128.22      9.90 o
  12   6   8       52.33       50.62      8.35 o
  13   6   8       45.99       46.89      8.63 o
  14   6   8       19.21       20.04      7.98 o
  15   6   8       18.20       28.67      8.82 o
   1   7   8      540.70      548.02      9.99 o
   2   7   8      224.83      269.66      6.89 o
   3   7   8      666.20      632.79     10.39 o
   4   7   8       89.72       82.85      4.46 o
   5   7   8       14.23       14.38      3.09 o
   6   7   8      266.46      257.97      9.32 o
   7   7   8       75.66       75.97      4.72 o
   8   7   8      137.36      140.36      6.85 o
   9   7   8      525.55      562.98     18.13 o
  10   7   8        0.25        0.97      5.96 o
  11   7   8      103.01      117.11      9.70 o
  12   7   8       79.43       73.08      8.98 o
  13   7   8       94.44      112.28     10.58 o
  14   7   8      166.61      146.66     12.31 o
  15   7   8        3.90        3.63      9.84 o
   0   8   8     3076.45     3284.19     64.26 o
   1   8   8     1181.74     1164.53     18.38 o
   2   8   8       17.43        5.57      2.81 o
   3   8   8       18.65       15.04      3.25 o
   4   8   8        9.02       11.78      3.62 o
   5   8   8      702.38      707.17     15.64 o
   6   8   8      643.93      620.81     14.78 o
   7   8   8      215.63      194.33     11.93 o
   8   8   8      935.55      894.42     18.99 o
   9   8   8        2.12       -0.45      3.82 o
  10   8   8        1.65        5.70      6.40 o
  11   8   8       12.71       11.58      7.24 o
  12   8   8       15.09       14.12      7.52 o
  13   8   8        4.81       12.98      7.60 o
  14   8   8       12.29       13.67      8.55 o
  15   8   8       36.52       25.59     10.69 o
   1   9   8       20.55       20.24      3.80 o
   2   9   8      619.19      597.85     13.15 o
   3   9   8       80.91       84.71      5.45 o
   4   9   8      270.65      287.38      9.99 o
   5   9   8      559.07      563.45     14.44 o
   6   9   8      371.21      381.48     12.69 o
   7   9   8      778.27      812.33     18.08 o
   8   9   8        0.26       -5.08      5.92 o
   9   9   8      162.52      179.37      8.22 o
  10   9   8       64.67       67.82      5.70 o
  11   9   8       17.88       22.26      7.54 o
  12   9   8       14.21        9.45      7.64 o
  13   9   8       30.75       22.89      8.63 o
  14   9   8       66.28       73.32     10.93 o
   0  10   8     2395.35     2252.74     58.64 o
   1  10   8      373.94      356.94     11.22 o
   2  10   8     3224.27     3164.28     46.07 o
   3  10   8       71.43       73.89      6.57 o
   4  10   8      847.67      769.88     19.25 o
   5  10   8      106.37      107.97      6.87 o
   6  10   8     1224.12     1148.09     25.77 o
   7  10   8       85.18       88.10      7.41 o
   8  10   8     1356.75     1294.10     28.24 o
   9  10   8      171.53      180.79      9.00 o
  10  10   8      322.47      328.61     11.23 o
  11  10   8        0.10       -1.67      4.56 o
  12  10   8       28.25       25.57     11.97 o
  13  10   8        4.42        7.38      8.15 o
  14  10   8       11.46        6.17     11.86 o
   1  11   8       37.14       45.25      6.31 o
   2  11   8      675.57      696.10     17.10 o
   3  11   8       55.78       46.75      5.85 o
   4  11   8       11.81        2.57      4.52 o
   5  11   8       28.73       31.66      6.09 o
   6  11   8        9.07        8.08      6.53 o
   7  11   8      153.18      164.73      9.42 o
   8  11   8        1.14        7.12      5.63 o
   9  11   8       15.68       17.49      6.10 o
  10  11   8      219.11      216.15     10.74 o
  11  11   8       11.35       14.60      5.67 o
  12  11   8       23.59       32.74      6.04 o
  13  11   8        3.76       10.57      9.93 o
  14  11   8       21.46       15.62     18.03 o
   0  12   8      877.12      837.58     30.45 o
   1  12   8        4.78       -3.98      4.70 o
   2  12   8      266.43      263.52     13.15 o
   3  12   8      347.33      355.33     13.62 o
   4  12   8      880.87      866.50     19.82 o
   5  12   8       30.20       39.27      6.81 o
   6  12   8     1442.88     1379.16     34.80 o
   7  12   8       25.67       35.90      8.11 o
   8  12   8      212.71      223.77     11.54 o
   9  12   8        0.05       10.98      6.64 o
  10  12   8      221.42      245.21     12.11 o
  11  12   8        0.07        4.07      5.62 o
  12  12   8        4.18       13.02      6.55 o
  13  12   8       16.75        0.11      6.91 o
   1  13   8        4.05        7.84      5.59 o
   2  13   8       63.44       77.48     17.13 o
   3  13   8      103.48       85.41      9.14 o
   4  13   8      157.97      177.68     16.19 o
   5  13   8      139.06      143.48     10.61 o
   6  13   8      112.96      114.76      9.44 o
   7  13   8        2.84       -4.66      6.25 o
   8  13   8       39.78       37.24      7.48 o
   9  13   8        9.89       21.04      6.88 o
  10  13   8       52.95       55.15      9.02 o
  11  13   8        4.11       -1.36      6.15 o
  12  13   8       37.76       41.50      7.96 o
   0  14   8      567.19      524.28     24.97 o
   1  14   8      260.05      259.36     14.03 o
   2  14   8      101.43       91.82      9.84 o
   3  14   8        3.53       -3.40      6.53 o
   4  14   8      513.70      557.00     38.94 o
   5  14   8      106.77      131.50     12.99 o
   6  14   8      171.76      135.52     11.48 o
   7  14   8      177.23      189.59     12.79 o
   8  14   8      130.03      145.57     12.06 o
   9  14   8       58.37       78.62      9.22 o
  10  14   8      136.89      127.67     12.74 o
  11  14   8       46.25       56.99     12.29 o
  12  14   8       16.20       12.53      8.64 o
   1  15   8        7.90       12.02      8.02 o
   2  15   8       49.56       69.05      9.99 o
   3  15   8      229.73      229.89     14.26 o
   4  15   8       54.37       50.39     13.82 o
   5  15   8      196.14      184.65     25.84 o
   6  15   8        0.57       -0.57     15.02 o
   7  15   8        0.12        2.92      8.65 o
   8  15   8      101.37      106.38     11.36 o
   9  15   8        0.19        2.16     10.82 o
  10  15   8       48.32       39.64      9.45 o
  11  15   8        0.33       -5.49     13.22 o
   0  16   8        5.08       -7.21     12.02 o
   1  16   8      153.68      168.79     13.08 o
   2  16   8       53.82       48.40      9.84 o
   3  16   8       31.45       46.90      9.88 o
   4  16   8       88.80      114.29     13.85 o
   5  16   8      151.18      145.19     16.82 o
   6  16   8       53.07       67.24     12.41 o
   7  16   8        9.78        8.26     10.22 o
   8  16   8       42.53       36.14     10.89 o
   9  16   8        1.03       -8.86     13.82 o
  10  16   8        3.88        6.73     10.00 o
   1  17   8        4.17       -6.07      8.02 o
   2  17   8       37.56       32.17     10.13 o
   3  17   8       11.80        6.01      8.72 o
   4  17   8       20.34       16.92     10.95 o
   5  17   8       22.81       11.10     10.60 o
   6  17   8        7.60       17.43     10.20 o
   7  17   8       10.88       10.45     10.66 o
   8  17   8       39.93       43.19     12.67 o
   9  17   8       25.48       17.86     11.54 o
   0  18   8       34.44       57.69     19.23 o
   1  18   8      158.47      191.08     18.26 o
   2  18   8        0.22       -6.85      8.77 o
   3  18   8       32.06       28.93     11.81 o
   4  18   8       35.73       21.01     21.03 o
   5  18   8        0.73       -9.53      9.53 o
   6  18   8        4.63        9.48     11.26 o
   7  18   8       14.22       29.56     12.41 o
   8  18   8        0.79      -10.39     10.39 o
   1  19   8        3.45       -0.60     11.90 o
   2  19   8       38.40       51.02     14.00 o
   3  19   8       43.10       50.37     13.85 o
   4  19   8        0.50        7.73     11.54 o
   5  19   8       43.71       42.54     19.83 o
   6  19   8        0.11        2.78     25.84 o
   0  20   8       22.35       18.03     19.23 o
   1  20   8      130.68      122.22     17.85 o
   2  20   8       34.10       60.09     20.43 o
   3  20   8       22.22        2.40     16.82 o
   1   1   9       44.30       56.61      4.79 o
   2   1   9        0.46        4.57      2.35 o
   3   1   9     1505.78     1546.36     23.74 o
   4   1   9      763.22      790.25     13.09 o
   5   1   9        0.21       -0.02      2.23 o
   6   1   9        2.53        4.96      2.86 o
   7   1   9        1.60       -0.07      3.41 o
   8   1   9      135.58      138.75      6.68 o
   9   1   9      209.20      214.68     10.05 o
  10   1   9      218.23      200.16      8.82 o
  11   1   9      893.84      848.98     17.62 o
  12   1   9      134.93      129.12      7.47 o
  13   1   9       47.52       46.90      6.05 o
  14   1   9        3.34        7.39      5.28 o
  15   1   9        3.98        2.65      5.45 o
  16   1   9        0.34       -6.65      6.65 o
   0   2   9     2343.93     2433.66     42.64 o
   1   2   9    13257.64    13482.24    173.76 o
   2   2   9     1948.13     2202.60     27.22 o
   3   2   9     2956.39     2793.09     36.57 o
   4   2   9     1707.88     1821.85     27.09 o
   5   2   9       68.89       72.06      3.69 o
   6   2   9       22.67       28.50      3.31 o
   7   2   9      579.52      554.84     13.50 o
   8   2   9      368.31      363.89      9.43 o
   9   2   9      254.64      235.13      9.26 o
  10   2   9     1105.49     1109.91     22.08 o
  11   2   9      794.05      737.52     17.09 o
  12   2   9      298.52      287.72     12.79 o
  13   2   9      171.20      162.45      8.25 o
  14   2   9       57.13       62.76      6.60 o
  15   2   9        1.84        3.68      5.41 o
  16   2   9        2.95        1.93      7.00 o
   1   3   9     3160.66     3192.63     35.82 o
   2   3   9     5071.63     5570.10     63.46 o
   3   3   9     2558.09     2594.87     32.15 o
   4   3   9      910.08      902.30     13.63 o
   5   3   9       69.51       57.10      3.46 o
   6   3   9     1407.97     1465.15     21.59 o
   7   3   9        6.89        3.32      3.27 o
   8   3   9      705.81      682.27     13.55 o
   9   3   9      181.28      165.10      6.76 o
  10   3   9       27.55       31.97      5.82 o
  11   3   9      508.48      481.34     14.84 o
  12   3   9        0.41       -2.14      4.70 o
  13   3   9        6.14        3.70      5.18 o
  14   3   9      101.27       99.22      7.30 o
  15   3   9       15.12       18.65      8.24 o
  16   3   9        0.56       -1.71      6.92 o
   0   4   9      935.15      939.01     22.01 o
   1   4   9     1134.21     1179.56     15.37 o
   2   4   9      143.20      109.48      3.69 o
   3   4   9     3267.41     3132.23     38.00 o
   4   4   9      214.41      175.88      5.51 o
   5   4   9     1584.95     1586.95     24.42 o
   6   4   9      139.91      146.56      5.51 o
   7   4   9       44.39       49.11      4.74 o
   8   4   9      608.17      645.31     15.10 o
   9   4   9     1100.73     1059.64     18.41 o
  10   4   9        0.50       -3.35      4.23 o
  11   4   9     1268.48     1224.90     23.95 o
  12   4   9       81.41       74.15     10.18 o
  13   4   9      165.71      157.01      8.57 o
  14   4   9       91.18      111.43      8.14 o
  15   4   9       63.91       87.88      7.32 o
   1   5   9     1135.97     1144.12     15.15 o
   2   5   9      795.76      974.12     14.67 o
   3   5   9     1589.23     1558.40     20.17 o
   4   5   9      935.01     1049.32     16.50 o
   5   5   9      429.70      404.77      9.03 o
   6   5   9     1160.98     1240.82     19.59 o
   7   5   9      316.92      320.09     10.12 o
   8   5   9      323.23      306.29      9.58 o
   9   5   9      935.09      899.48     18.88 o
  10   5   9      162.18      148.49     14.92 o
  11   5   9      296.30      301.03     14.03 o
  12   5   9      119.37      131.62     10.73 o
  13   5   9      270.91      265.86     14.74 o
  14   5   9      137.61      144.15      8.35 o
  15   5   9      123.02      145.41     11.02 o
   0   6   9     3526.97     3928.70     65.84 o
   1   6   9    11214.13    11302.24    134.37 o
   2   6   9     2456.69     2426.31     30.66 o
   3   6   9     4651.88     4574.31     50.99 o
   4   6   9      896.66      924.07     15.39 o
   5   6   9     1028.38      951.41     15.78 o
   6   6   9      367.31      374.63      9.53 o
   7   6   9      127.84      124.70      5.88 o
   8   6   9       51.89       64.57      4.54 o
   9   6   9     1923.41     1881.24     39.00 o
  10   6   9        3.79        8.08      6.67 o
  11   6   9      402.59      358.63     15.09 o
  12   6   9       35.72       32.81      7.80 o
  13   6   9      224.86      198.81     13.02 o
  14   6   9        2.99        3.83      7.89 o
  15   6   9      266.68      317.83     18.81 o
   1   7   9        7.55        6.80      3.00 o
   2   7   9      375.94      364.46      8.21 o
   3   7   9      130.31      120.74      5.51 o
   4   7   9      435.28      453.22     13.10 o
   5   7   9      212.19      209.33      7.64 o
   6   7   9      366.98      392.95     14.54 o
   7   7   9       48.92       52.17     10.87 o
   8   7   9        2.38       -4.33      4.33 o
   9   7   9        6.91        0.01      3.83 o
  10   7   9       14.67       15.38      7.17 o
  11   7   9       91.48      101.46      9.72 o
  12   7   9        3.10       -0.60      7.28 o
  13   7   9      110.26       89.34     10.33 o
  14   7   9       15.54        3.11      8.07 o
  15   7   9       38.02       42.58     11.94 o
   0   8   9        2.10        8.88      4.35 o
   1   8   9     1183.74     1194.41     18.95 o
   2   8   9       88.27       72.87      7.43 o
   3   8   9      824.54      878.03     18.19 o
   4   8   9      100.46      110.73      6.48 o
   5   8   9      508.82      539.08     12.54 o
   6   8   9      407.31      407.46     13.38 o
   7   8   9     1597.84     1531.99     31.17 o
   8   8   9      176.40      158.44      8.15 o
   9   8   9      676.42      679.07     16.30 o
  10   8   9        4.20        1.10      4.92 o
  11   8   9      254.95      254.36     13.62 o
  12   8   9        5.73        9.07      7.61 o
  13   8   9      211.23      250.67     14.49 o
  14   8   9       77.18       65.40     10.56 o
   1   9   9       28.41       39.35      4.88 o
   2   9   9      253.26      247.12     13.01 o
   3   9   9      257.23      278.36      9.90 o
   4   9   9      616.10      630.92     17.10 o
   5   9   9     2116.66     2118.05     36.23 o
   6   9   9       38.60       44.49      7.00 o
   7   9   9        0.35       -4.35      4.35 o
   8   9   9        3.16        4.78      4.65 o
   9   9   9        0.14       -4.48      4.48 o
  10   9   9       10.55       19.93      4.74 o
  11   9   9      204.42      210.49      8.83 o
  12   9   9       10.47       18.14      8.25 o
  13   9   9       59.55       58.11     10.33 o
  14   9   9       60.16       68.38     12.80 o
   0  10   9       12.77       13.71      7.19 o
   1  10   9     1604.66     1627.28     26.98 o
   2  10   9       11.56       10.88      4.44 o
   3  10   9      876.04      921.19     21.97 o
   4  10   9      228.73      207.35      8.88 o
   5  10   9      228.97      201.35      9.05 o
   6  10   9      143.67      141.74     13.53 o
   7  10   9      280.43      257.20     11.33 o
   8  10   9        6.23       -0.06      6.26 o
   9  10   9        0.09       -3.19      8.33 o
  10  10   9       20.44       27.34      6.36 o
  11  10   9        0.55       -4.77      4.77 o
  12  10   9       16.12       13.74      9.36 o
  13  10   9        4.02       -5.76     11.11 o
  14  10   9        3.33      -22.83     22.83 o
   1  11   9      532.29      568.00     17.42 o
   2  11   9      710.01      758.62     17.95 o
   3  11   9      210.88      213.67      9.33 o
   4  11   9       70.66       76.38      6.90 o
   5  11   9        0.92       -0.47      4.79 o
   6  11   9        0.01       -1.86      5.58 o
   7  11   9       18.31       20.23      6.70 o
   8  11   9      183.34      163.07     21.86 o
   9  11   9       29.32       31.85      6.82 o
  10  11   9        0.00        0.09      5.48 o
  11  11   9        0.18        2.10      5.57 o
  12  11   9        0.19       -4.44      5.62 o
  13  11   9       12.66       -2.66      7.99 o
   1  12   9      161.23      171.99     10.16 o
   2  12   9      170.83      171.76     11.68 o
   3  12   9       47.33       43.58      6.90 o
   4  12   9       56.48       56.74      6.68 o
   5  12   9        1.74       -5.49      5.49 o
   6  12   9       82.47       80.32      8.44 o
   7  12   9        1.42        4.07      6.11 o
   8  12   9        0.17       -5.20      6.77 o
   9  12   9        3.64        2.56      5.91 o
  10  12   9        0.36       -6.07      6.07 o
  11  12   9       31.93       46.96      7.38 o
  12  12   9        0.87       -4.85      6.35 o
  13  12   9        0.01        0.07      7.06 o
   1  13   9        0.84        4.26      6.76 o
   2  13   9      127.79      121.51     10.58 o
   3  13   9      142.42      124.23     10.59 o
   4  13   9       49.02       47.71      7.19 o
   5  13   9      105.35      129.80     15.58 o
   6  13   9       20.46        7.10      6.76 o
   7  13   9       35.03       51.00      9.69 o
   8  13   9        1.25        0.22      6.70 o
   9  13   9       26.44       33.58      8.17 o
  10  13   9        0.26        2.05      6.82 o
  11  13   9       12.63       18.65      7.63 o
  12  13   9        1.07       -7.01      7.01 o
   0  14   9       10.66        3.39      9.23 o
   1  14   9      537.71      550.94     21.18 o
   2  14   9       32.73       35.36      8.57 o
   3  14   9      735.72      765.21     31.24 o
   4  14   9      184.33      202.41     13.07 o
   5  14   9        3.15       15.11      8.65 o
   6  14   9       31.67       24.53      8.45 o
   7  14   9      105.93      107.78     10.76 o
   8  14   9        0.40       -7.97      7.97 o
   9  14   9       72.65       69.34      9.87 o
  10  14   9        8.45        9.26      7.39 o
  11  14   9       78.23       95.38     16.78 o
   1  15   9       56.06       40.65     12.41 o
   2  15   9       12.68       11.55      7.57 o
   3  15   9      103.07      114.91     11.75 o
   4  15   9       67.52       94.70     21.03 o
   5  15   9       77.16      105.70     13.28 o
   6  15   9       23.97        6.32      9.53 o
   7  15   9       28.87       28.51      8.72 o
   8  15   9        8.36       13.89      8.60 o
   9  15   9       27.93       21.95      8.98 o
  10  15   9       33.91       55.93     10.74 o
   0  16   9       14.54        9.61     14.42 o
   1  16   9      567.06      565.86     23.02 o
   2  16   9        3.92       13.88      8.72 o
   3  16   9      306.17      314.50     17.26 o
   4  16   9      153.41      145.33     15.88 o
   5  16   9       43.16       30.69     10.95 o
   6  16   9       79.60       83.84     13.28 o
   7  16   9      163.15      174.26     16.17 o
   8  16   9       45.02       68.66     12.41 o
   9  16   9       70.25       74.57     19.53 o
   1  17   9      191.37      180.16     17.41 o
   2  17   9       29.93       57.69     10.93 o
   3  17   9        7.57       -4.47     10.39 o
   4  17   9       79.10       68.17     13.54 o
   5  17   9       61.54       47.38     21.63 o
   6  17   9        0.36        8.06     10.09 o
   7  17   9        0.59       -8.01      9.78 o
   8  17   9       10.10        5.61     11.26 o
   0  18   9      288.67      328.09     32.45 o
   1  18   9      711.40      789.06     40.26 o
   2  18   9       14.02        8.63     11.81 o
   3  18   9      119.82      134.29     17.28 o
   4  18   9       44.82       44.15     13.52 o
   5  18   9        6.91       -2.58     11.45 o
   6  18   9       30.11       49.93     13.85 o
   7  18   9        0.19       19.71     16.22 o
   1  19   9        2.07       -2.40     11.90 o
   2  19   9       13.57       15.62     16.82 o
   3  19   9        6.82      -14.42     14.42 o
   4  19   9        0.09        3.85     12.41 o
   5  19   9       19.73        9.85     12.41 o
   0  20   9       30.51       22.83     19.23 o
   1  20   9       55.75       63.74     16.82 o
   2  20   9       14.38        7.21     18.03 o
   0   0  10     2080.62     1864.92     57.69 o
   1   0  10       69.60       89.50      5.54 o
   2   0  10     3526.02     3517.02     97.95 o
   3   0  10     1822.93     1870.28     39.96 o
   4   0  10     6263.04     7055.83    132.48 o
   5   0  10     2805.64     2750.57     56.09 o
   6   0  10     1192.34     1182.92     34.89 o
   7   0  10      892.84      823.15     31.25 o
   8   0  10     1601.73     1551.22     43.80 o
   9   0  10      559.62      548.96     22.20 o
  10   0  10     2357.93     2282.11     51.17 o
  11   0  10      330.24      347.26     16.13 o
  12   0  10        4.29       10.17      7.57 o
  13   0  10      150.14      153.27     12.06 o
  14   0  10       79.56       92.24     14.09 o
  15   0  10        0.99        3.34      8.60 o
   1   1  10       99.71       76.37      4.17 o
   2   1  10        1.23       -0.07      2.71 o
   3   1  10        1.63        2.82      3.40 o
   4   1  10      147.37      177.74      6.54 o
   5   1  10      165.89      144.46      5.47 o
   6   1  10        2.68        0.62      4.63 o
   7   1  10      478.21      460.35     16.43 o
   8   1  10       85.81       94.24      8.48 o
   9   1  10     2249.55     2174.79     37.24 o
  10   1  10     1438.84     1403.64     26.94 o
  11   1  10        7.81        1.86      5.50 o
  12   1  10      526.57      525.24     14.14 o
  13   1  10        0.01       -3.38      5.14 o
  14   1  10      165.46      172.17      9.21 o
  15   1  10       28.23       36.33      6.83 o
   0   2  10    12260.24    12061.94    191.23 o
   1   2  10       97.68       92.77      4.70 o
   2   2  10     5431.26     5603.03     69.62 o
   3   2  10      870.99      832.43     28.40 o
   4   2  10     2026.19     2163.65     29.72 o
   5   2  10      459.12      421.12      9.76 o
   6   2  10     3283.91     3297.76     51.80 o
   7   2  10       41.22       34.31      5.55 o
   8   2  10     3049.90     2942.64     54.41 o
   9   2  10       91.90       89.65      6.82 o
  10   2  10      519.26      487.02     19.32 o
  11   2  10       81.29       99.69      7.35 o
  12   2  10        4.96        5.75      5.30 o
  13   2  10      220.56      229.77     10.12 o
  14   2  10       25.11       27.91      6.23 o
  15   2  10        2.91        3.62      6.02 o
   1   3  10      578.92      579.82      9.31 o
   2   3  10      323.06      422.81      7.69 o
   3   3  10        0.55       -0.61      2.37 o
   4   3  10      196.17      158.28      5.38 o
   5   3  10      563.88      536.45     11.67 o
   6   3  10      207.77      234.78      9.18 o
   7   3  10      412.85      388.60     11.73 o
   8   3  10       27.31       21.22      5.24 o
   9   3  10      604.78      564.31     26.89 o
  10   3  10      230.60      206.59      9.19 o
  11   3  10      286.92      301.31     10.95 o
  12   3  10      732.78      731.96     26.07 o
  13   3  10       61.88       84.76      7.69 o
  14   3  10       20.14       22.44      5.89 o
  15   3  10       11.61       14.74      6.23 o
   0   4  10      627.28      537.80     23.42 o
   1   4  10     2790.38     2841.19     32.67 o
   2   4  10     1272.46     1357.88     18.45 o
   3   4  10      526.33      548.41     14.74 o
   4   4  10     1411.45     1457.17     20.32 o
   5   4  10      443.28      451.49      9.87 o
   6   4  10     1324.33     1400.64     25.59 o
   7   4  10      823.76      860.47     20.07 o
   8   4  10      905.12      860.55     18.65 o
   9   4  10      141.75      143.18      7.80 o
  10   4  10      221.23      227.30      9.55 o
  11   4  10       21.44       23.40      5.63 o
  12   4  10       45.17       51.73     10.34 o
  13   4  10        3.94        8.92      5.67 o
  14   4  10        1.26        6.53      8.12 o
  15   4  10       28.44       23.20      6.42 o
   1   5  10       22.55       30.89      2.87 o
   2   5  10      217.81      200.60     10.54 o
   3   5  10       21.83       22.54      3.49 o
   4   5  10       31.14       37.04      4.44 o
   5   5  10      102.38      110.26      5.78 o
   6   5  10      504.03      542.09     19.43 o
   7   5  10     1031.43      956.76     19.90 o
   8   5  10     2063.89     2084.74     35.95 o
   9   5  10      138.77      127.66      7.29 o
  10   5  10      205.61      203.52      9.09 o
  11   5  10        2.04       -0.49      6.81 o
  12   5  10       77.23       85.62      6.88 o
  13   5  10       88.28       82.31      9.19 o
  14   5  10       60.15       74.41      7.34 o
  15   5  10       12.38        8.42      6.97 o
   0   6  10       75.21       66.76      5.41 o
   1   6  10      762.75      778.70     12.56 o
   2   6  10       46.85       49.12      3.92 o
   3   6  10        6.34        7.85      3.26 o
   4   6  10       29.69       35.40      4.25 o
   5   6  10       12.08        6.54      3.72 o
   6   6  10       26.89       27.87      4.94 o
   7   6  10       48.50       58.00      6.56 o
   8   6  10       76.35       95.48      8.23 o
   9   6  10        0.83        3.60      4.39 o
  10   6  10        0.01       -4.30      4.30 o
  11   6  10       83.95       72.12      6.31 o
  12   6  10        5.29       12.96      7.31 o
  13   6  10      116.63      122.70     11.34 o
  14   6  10      101.20      121.92      8.01 o
  15   6  10       10.61       15.52      7.81 o
   1   7  10      779.67      774.55     13.49 o
   2   7  10      527.10      547.77     11.47 o
   3   7  10      264.93      295.83      9.72 o
   4   7  10      233.77      209.89     13.50 o
   5   7  10        0.00       -1.14      3.72 o
   6   7  10        4.09       -3.90      4.37 o
   7   7  10        1.82       -3.60      4.53 o
   8   7  10      126.59      131.57      7.35 o
   9   7  10       93.02       96.78      8.24 o
  10   7  10        0.68       -1.55      5.06 o
  11   7  10       11.67       16.30      6.89 o
  12   7  10       21.31       31.95      8.50 o
  13   7  10       84.86       73.84     10.19 o
  14   7  10       10.01        8.99     10.93 o
   0   8  10     1941.49     1767.51     33.79 o
   1   8  10      399.92      404.71     10.63 o
   2   8  10     1183.38     1155.13     23.77 o
   3   8  10      689.38      642.42     15.25 o
   4   8  10     1166.53     1185.34     25.83 o
   5   8  10      164.93      172.73      9.89 o
   6   8  10        4.62       -2.86      4.64 o
   7   8  10       75.10       66.27      7.11 o
   8   8  10        0.03       -4.14      4.61 o
   9   8  10        1.43        3.23      4.95 o
  10   8  10      268.95      257.70     10.20 o
  11   8  10      142.27      144.93      9.42 o
  12   8  10        3.32        2.74      4.78 o
  13   8  10      113.42      120.08     11.73 o
  14   8  10       79.29      123.39     13.95 o
   1   9  10      161.97      159.84     10.66 o
   2   9  10       32.36       27.66      6.85 o
   3   9  10      610.92      620.34     19.85 o
   4   9  10      912.54      938.64     22.40 o
   5   9  10     2167.12     2127.51     37.00 o
   6   9  10       91.48      111.25     12.84 o
   7   9  10      222.34      208.65     11.36 o
   8   9  10       14.13        8.75      6.07 o
   9   9  10      271.11      306.54     13.85 o
  10   9  10        4.72        4.06      5.43 o
  11   9  10        0.02       12.95      6.59 o
  12   9  10       16.68        9.68      6.07 o
  13   9  10        7.40        5.52     16.54 o
  14   9  10       59.43       64.30     16.15 o
   0  10  10     5631.53     5737.02    157.43 o
   1  10  10        4.09        9.15      4.50 o
   2  10  10     2270.34     2223.98     37.97 o
   3  10  10      844.84      884.02     21.66 o
   4  10  10      785.24      769.71     18.15 o
   5  10  10       20.48       35.21      5.98 o
   6  10  10      624.96      597.62     17.61 o
   7  10  10       24.69       15.48      5.95 o
   8  10  10      508.89      511.20     18.08 o
   9  10  10       23.00       20.91      6.19 o
  10  10  10      235.31      216.40     15.79 o
  11  10  10       44.74       42.94      6.60 o
  12  10  10       48.33       47.16      7.33 o
  13  10  10       23.14       34.37      6.70 o
   1  11  10        6.88        3.42      5.70 o
   2  11  10      135.98      144.78      8.40 o
   3  11  10      592.89      596.15     15.97 o
   4  11  10       63.13       74.32      6.87 o
   5  11  10      140.21      125.75      9.27 o
   6  11  10       64.05       60.42      9.66 o
   7  11  10        8.59       18.84      6.07 o
   8  11  10       31.76       29.73      7.29 o
   9  11  10       61.28       71.80      7.82 o
  10  11  10       11.13       24.31     10.41 o
  11  11  10        5.04        0.77      5.96 o
  12  11  10       41.05       51.60     13.68 o
  13  11  10       24.84       27.21     16.61 o
   0  12  10     1423.01     1373.75     60.09 o
   1  12  10       28.70       30.42      7.57 o
   2  12  10     2284.39     2326.70     53.11 o
   3  12  10     2398.97     2383.62     48.22 o
   4  12  10      241.61      199.68     11.10 o
   5  12  10      774.37      820.94     24.32 o
   6  12  10       92.09       96.46      8.78 o
   7  12  10      295.47      320.42     13.80 o
   8  12  10      159.29      158.78     10.47 o
   9  12  10        1.79        1.47     10.70 o
  10  12  10       16.45        8.56      6.88 o
  11  12  10        0.01       10.02      7.11 o
  12  12  10      555.91      658.45     22.87 o
   1  13  10      234.12      218.44     13.50 o
   2  13  10       26.21       28.36     10.31 o
   3  13  10      365.22      362.63     17.14 o
   4  13  10       69.87       78.43      8.52 o
   5  13  10       26.59       24.69      9.50 o
   6  13  10        0.30        0.00      7.98 o
   7  13  10        0.23        2.00      6.66 o
   8  13  10        2.82        1.42      6.29 o
   9  13  10       52.86       41.53      8.87 o
  10  13  10       65.83       60.71      9.54 o
  11  13  10        1.86        7.40      7.60 o
  12  13  10       23.23       34.75      9.43 o
   0  14  10     1015.03     1032.33     51.68 o
   1  14  10       40.19       44.39     10.75 o
   2  14  10      636.11      611.09     22.81 o
   3  14  10      207.58      195.07     13.41 o
   4  14  10       26.81       26.51      8.65 o
   5  14  10      300.20      326.72     16.95 o
   6  14  10       47.88       49.06      9.48 o
   7  14  10      211.49      225.06     14.50 o
   8  14  10        5.86        2.64      7.42 o
   9  14  10       33.31       48.73      9.61 o
  10  14  10       27.27       38.51     10.21 o
  11  14  10        4.63        6.75     10.19 o
   1  15  10       66.10       77.03     10.81 o
   2  15  10       10.46        6.83     12.84 o
   3  15  10       41.92       37.09      9.28 o
   4  15  10       45.36       59.05     13.22 o
   5  15  10      207.74      216.47     17.31 o
   6  15  10        0.01        4.21      9.78 o
   7  15  10       47.95       38.33      9.73 o
   8  15  10       53.56       57.04     12.05 o
   9  15  10        2.18        6.33     12.54 o
  10  15  10        0.50       13.82     11.10 o
   0  16  10      127.50      111.77     21.63 o
   1  16  10      352.54      309.75     24.04 o
   2  16  10       27.11       16.99      9.51 o
   3  16  10       24.44       35.78     10.06 o
   4  16  10       71.08       86.99     22.83 o
   5  16  10       60.45       63.22     12.67 o
   6  16  10        0.14       -9.41     10.82 o
   7  16  10      148.45      147.23     16.17 o
   8  16  10        0.11       -6.96     24.64 o
   9  16  10        0.00        0.06     13.89 o
   1  17  10        7.38       13.22     11.90 o
   2  17  10       58.09       52.05     25.24 o
   3  17  10       19.59       -2.26     10.39 o
   4  17  10       87.16       74.70     14.15 o
   5  17  10       22.55       19.93     12.13 o
   6  17  10       15.30       13.55     12.13 o
   7  17  10        7.87        2.92     11.54 o
   8  17  10        4.39        4.67     20.43 o
   0  18  10       55.10       68.50     21.63 o
   1  18  10        7.78       10.82     11.90 o
   2  18  10       34.39       33.39     27.64 o
   3  18  10        0.01       -3.61     15.62 o
   4  18  10        0.00       -5.61     11.26 o
   5  18  10       26.01        8.45     12.13 o
   6  18  10       49.03       69.70     15.01 o
   1  19  10      125.84      144.66     18.26 o
   2  19  10       15.76       10.82     16.82 o
   3  19  10        8.43        8.41     16.82 o
   4  19  10       25.76       11.30     12.66 o
   1   1  11      228.90      213.55      6.70 o
   2   1  11       19.45       24.40      3.54 o
   3   1  11      261.64      290.44      8.35 o
   4   1  11      199.52      187.84      6.61 o
   5   1  11      283.77      276.06      9.53 o
   6   1  11      230.09      211.24      9.79 o
   7   1  11       26.15       25.65      5.70 o
   8   1  11      256.92      265.82     11.32 o
   9   1  11        0.40       -6.59      6.59 o
  10   1  11       10.06        2.48      5.39 o
  11   1  11        6.52       12.56      5.70 o
  12   1  11        0.11        0.29      4.99 o
  13   1  11       12.19       10.12      5.59 o
  14   1  11        0.00       -5.12      5.12 o
  15   1  11        7.51        9.09      7.02 o
   0   2  11       34.14       47.65      4.97 o
   1   2  11     1333.65     1212.55     20.42 o
   2   2  11       90.08      131.14      5.27 o
   3   2  11      607.83      670.51     12.30 o
   4   2  11       24.18       11.86      3.58 o
   5   2  11     1191.94     1178.47     22.14 o
   6   2  11     1954.11     1910.55     33.07 o
   7   2  11      941.70      892.69     19.21 o
   8   2  11      202.28      207.04     12.14 o
   9   2  11     1755.65     1676.50     30.86 o
  10   2  11      167.62      173.52     11.49 o
  11   2  11       37.21       28.98      6.24 o
  12   2  11      154.34      147.96      8.80 o
  13   2  11        5.26       -0.02      5.12 o
  14   2  11        6.19        8.73      5.72 o
  15   2  11        1.21       11.61      7.46 o
   1   3  11      114.42      107.97      4.82 o
   2   3  11      499.61      434.07     11.98 o
   3   3  11     1937.82     2032.78     33.62 o
   4   3  11        1.61       -0.77      3.05 o
   5   3  11      125.46      115.88      6.06 o
   6   3  11      240.39      234.08      9.12 o
   7   3  11      152.21      148.57      7.79 o
   8   3  11        5.89       -7.23      8.16 o
   9   3  11     1101.14     1075.38     22.47 o
  10   3  11        5.11       -0.14      5.10 o
  11   3  11       75.08       68.84      8.78 o
  12   3  11        1.26        4.16      5.36 o
  13   3  11      237.17      237.23     10.94 o
  14   3  11       31.78       45.31      6.91 o
  15   3  11       82.52      105.50     10.93 o
   0   4  11     2946.23     2977.83     51.56 o
   1   4  11     1216.58     1140.88     15.70 o
   2   4  11     2046.67     2007.57     25.78 o
   3   4  11     2629.63     2567.28     37.78 o
   4   4  11     1836.35     1828.74     28.72 o
   5   4  11     1214.20     1211.93     21.16 o
   6   4  11      977.94      990.80     22.31 o
   7   4  11     2341.05     2234.87     38.21 o
   8   4  11       58.95       60.43      9.37 o
   9   4  11      780.51      759.38     18.26 o
  10   4  11       86.79       68.73      9.04 o
  11   4  11      112.31      118.49      7.81 o
  12   4  11      110.61       99.27     10.75 o
  13   4  11       21.39       24.01      6.32 o
  14   4  11       52.29       54.44     12.65 o
  15   4  11       16.79       15.90      7.74 o
   1   5  11       28.42       26.71      3.09 o
   2   5  11      651.41      618.43     13.39 o
   3   5  11      316.37      328.31      8.85 o
   4   5  11      275.10      272.64      8.86 o
   5   5  11      239.26      225.44      8.78 o
   6   5  11      137.50      140.34      7.76 o
   7   5  11       10.75        9.57      5.23 o
   8   5  11       72.25       84.24     10.93 o
   9   5  11      158.35      162.57      8.39 o
  10   5  11      117.95      113.23      7.84 o
  11   5  11       63.77       67.07      6.71 o
  12   5  11       17.86       23.88      5.86 o
  13   5  11       80.91      100.61     10.86 o
  14   5  11      103.01      118.96     13.35 o
  15   5  11       12.09       18.12     11.07 o
   0   6  11      226.19      273.95     10.22 o
   1   6  11     1246.64     1182.11     17.31 o
   2   6  11     1167.66     1145.57     21.46 o
   3   6  11      481.96      457.91     12.29 o
   4   6  11     2623.88     2652.04     39.58 o
   5   6  11      932.52      895.28     17.57 o
   6   6  11      264.28      300.62     10.62 o
   7   6  11     8419.42     8031.23    131.50 o
   8   6  11       35.60       44.23      7.74 o
   9   6  11      607.07      614.99     16.01 o
  10   6  11        5.55        1.58      4.95 o
  11   6  11      347.94      348.49     13.36 o
  12   6  11        8.07       12.78      8.85 o
  13   6  11       75.56       90.73     11.60 o
  14   6  11       37.00       26.59      6.85 o
   1   7  11      409.27      395.12      9.27 o
   2   7  11      458.28      458.25     18.66 o
   3   7  11       81.01       77.61      6.09 o
   4   7  11      419.71      399.38     13.39 o
   5   7  11        1.25       -4.15      4.15 o
   6   7  11        3.89       -2.42      4.99 o
   7   7  11      642.77      618.39     16.07 o
   8   7  11        5.20        7.63      5.22 o
   9   7  11      102.45       94.12      7.29 o
  10   7  11        1.72        4.20      5.34 o
  11   7  11      122.37      132.73      8.60 o
  12   7  11       92.26      119.50      9.20 o
  13   7  11       53.58       56.07      7.09 o
  14   7  11        1.24       -2.33     11.10 o
   0   8  11      776.21      851.55     20.36 o
   1   8  11      678.43      660.82     13.45 o
   2   8  11     1595.34     1570.10     28.50 o
   3   8  11      681.79      660.81     15.81 o
   4   8  11      688.13      738.30     19.49 o
   5   8  11     1339.72     1305.51     25.56 o
   6   8  11        8.08        4.09      5.72 o
   7   8  11      465.87      462.12     15.21 o
   8   8  11        2.09       -2.86      5.68 o
   9   8  11      457.81      477.13     17.49 o
  10   8  11       41.26       41.82      7.98 o
  11   8  11      204.71      202.84     10.91 o
  12   8  11       73.67       73.27      9.02 o
  13   8  11       47.07       50.86      6.98 o
  14   8  11      103.41      103.60     18.92 o
   1   9  11      314.50      293.89     11.82 o
   2   9  11      781.16      808.31     21.02 o
   3   9  11       50.17       53.90      6.24 o
   4   9  11      100.48       88.72      7.16 o
   5   9  11     1028.43     1008.87     21.86 o
   6   9  11       47.44       47.40      7.02 o
   7   9  11      175.57      166.79      9.86 o
   8   9  11       21.07       26.31      6.48 o
   9   9  11      337.14      331.94     15.00 o
  10   9  11      264.20      263.40     12.41 o
  11   9  11       75.30       91.76      8.24 o
  12   9  11       28.51       22.65      6.47 o
  13   9  11        0.25       -5.78      5.78 o
   0  10  11       51.24       53.39     10.09 o
   1  10  11     1125.03     1127.81     28.90 o
   2  10  11       32.56       18.17      5.51 o
   3  10  11      128.34      157.10     10.18 o
   4  10  11      233.57      266.00     10.67 o
   5  10  11     1765.56     1721.53     36.00 o
   6  10  11       27.47       28.07      6.38 o
   7  10  11        0.03       -1.22      5.31 o
   8  10  11        6.56        5.73      5.78 o
   9  10  11       75.27       75.54     12.22 o
  10  10  11       78.68       96.03      9.61 o
  11  10  11       20.49       28.25      7.05 o
  12  10  11        3.13        3.72      6.42 o
  13  10  11       25.54       30.32     13.10 o
   1  11  11        3.26        4.61      5.99 o
   2  11  11       51.39       46.62      8.27 o
   3  11  11      229.44      254.41     21.07 o
   4  11  11      409.63      454.63     14.21 o
   5  11  11       70.02       78.42      8.18 o
   6  11  11       42.61       38.52      8.13 o
   7  11  11       71.76       73.94      8.35 o
   8  11  11        2.47        3.23      5.90 o
   9  11  11      114.67      131.83      9.82 o
  10  11  11       26.79       20.50      7.57 o
  11  11  11       41.75       35.49     11.45 o
  12  11  11       30.25       75.31     16.19 o
   0  12  11      879.20      855.67     44.47 o
   1  12  11       35.21       20.13      7.15 o
   2  12  11      378.64      368.68     17.32 o
   3  12  11        0.93       12.15      6.67 o
   4  12  11       45.88       52.09      7.80 o
   5  12  11        3.73       -0.42      6.16 o
   6  12  11       40.87       50.48      7.98 o
   7  12  11       13.51       14.54      6.74 o
   8  12  11        1.68        8.04      6.94 o
   9  12  11       31.28       37.52      7.58 o
  10  12  11       61.46       59.84      9.87 o
  11  12  11        6.27       11.50      8.35 o
  12  12  11        1.50       10.70      8.71 o
   1  13  11       22.50       21.35      8.85 o
   2  13  11      118.85      110.57     11.62 o
   3  13  11      200.22      216.28     13.65 o
   4  13  11       12.69       11.43      7.21 o
   5  13  11      229.35      245.16     15.30 o
   6  13  11       52.22       49.71      9.81 o
   7  13  11        0.74       -4.61      6.38 o
   8  13  11       50.15       49.76     11.28 o
   9  13  11        5.50        8.17      7.39 o
  10  13  11        0.00       -2.28      7.41 o
  11  13  11        8.62       19.89     12.59 o
   0  14  11      295.81      320.87     27.64 o
   1  14  11      809.30      875.02     33.56 o
   2  14  11      123.99      132.95     12.49 o
   3  14  11       65.50       83.59     10.58 o
   4  14  11      262.59      266.29     18.77 o
   5  14  11      734.64      781.71     26.82 o
   6  14  11       38.79       63.62      9.61 o
   7  14  11      119.70      130.58     12.37 o
   8  14  11        6.43        9.51      8.52 o
   9  14  11      210.24      234.18     15.46 o
  10  14  11       31.98       63.60     11.48 o
   1  15  11      301.34      329.18     20.81 o
   2  15  11      129.59      150.03     13.25 o
   3  15  11        6.29       -4.18      8.43 o
   4  15  11        8.60       13.08     13.82 o
   5  15  11        0.67       -0.30      9.78 o
   6  15  11        5.54        0.51      8.42 o
   7  15  11      103.54       84.47     11.48 o
   8  15  11        0.91       -3.04     11.76 o
   9  15  11       93.19      117.57     12.98 o
   0  16  11      111.26      108.16     21.63 o
   1  16  11      346.01      368.88     22.51 o
   2  16  11      208.99      209.02     18.26 o
   3  16  11      257.10      273.01     17.10 o
   4  16  11      106.97       96.70     14.71 o
   5  16  11      268.81      253.36     19.63 o
   6  16  11        0.38       -0.18     13.82 o
   7  16  11       32.03       39.44     14.42 o
   8  16  11        4.94       -5.37      9.56 o
   1  17  11      296.14      288.15     22.83 o
   2  17  11       36.48       29.17     12.30 o
   3  17  11        1.13        8.41     15.62 o
   4  17  11       25.65       25.20     13.82 o
   5  17  11       32.42       22.11     24.64 o
   6  17  11       14.83      -10.66     10.66 o
   7  17  11      175.65      172.12     18.63 o
   0  18  11        0.12       -4.81     16.82 o
   1  18  11      233.97      298.60     22.90 o
   2  18  11       90.87      109.36     16.08 o
   3  18  11      123.64      105.76     21.63 o
   4  18  11      120.83      152.63     24.04 o
   5  18  11      101.60      114.93     21.03 o
   1  19  11       38.16       47.76     37.26 o
   2  19  11        0.94      -14.42     15.62 o
   3  19  11        5.87       -9.61     15.62 o
   0   0  12      302.68      284.69     14.37 o
   1   0  12      218.87      257.17     11.90 o
   2   0  12       54.65       60.65      8.37 o
   3   0  12       49.07       52.19      7.77 o
   4   0  12     3124.73     3042.83     62.60 o
   5   0  12     2466.78     2252.66     60.17 o
   6   0  12      432.68      386.23     18.77 o
   7   0  12     1486.05     1402.43     41.75 o
   8   0  12     2576.78     2437.44     65.02 o
   9   0  12      800.03      793.52     29.16 o
  10   0  12     1279.13     1271.53     34.29 o
  11   0  12      818.92      803.08     44.47 o
  12   0  12       26.26       13.54      8.22 o
  13   0  12      318.83      302.20     21.09 o
  14   0  12       73.50       82.93     11.23 o
  15   0  12      122.40      129.41     23.43 o
   1   1  12       26.06       25.25      3.89 o
   2   1  12      180.83      168.87      6.59 o
   3   1  12      206.12      219.27      7.71 o
   4   1  12      144.45      121.94      6.63 o
   5   1  12      496.31      464.70     14.12 o
   6   1  12        4.55        9.98      5.41 o
   7   1  12      610.11      578.14     17.87 o
   8   1  12       83.26       80.40      7.02 o
   9   1  12      171.15      183.66     11.28 o
  10   1  12       61.08       78.97      8.60 o
  11   1  12        0.94        1.51      7.81 o
  12   1  12      100.71      107.15      9.12 o
  13   1  12        8.25       19.60      6.36 o
  14   1  12       12.21       14.61      6.35 o
  15   1  12       22.31       26.98      8.03 o
   0   2  12     2850.62     2855.73     58.73 o
   1   2  12      119.97      148.51      6.27 o
   2   2  12      886.90      873.05     16.53 o
   3   2  12      203.41      184.72      5.72 o
   4   2  12      438.49      430.43     11.02 o
   5   2  12     1980.29     1905.00     30.48 o
   6   2  12     1108.45     1027.62     21.42 o
   7   2  12     1005.94      929.16     20.09 o
   8   2  12      829.47      804.70     18.69 o
   9   2  12      292.89      301.84     11.42 o
  10   2  12      466.97      503.62     16.96 o
  11   2  12      146.82      168.66      9.44 o
  12   2  12       86.84       89.53      9.74 o
  13   2  12       70.77       81.76      8.96 o
  14   2  12       34.41       33.43      6.92 o
  15   2  12       38.26       35.17      8.41 o
   1   3  12      113.74      118.54      5.19 o
   2   3  12      415.79      396.44      8.30 o
   3   3  12      116.53      117.83      5.96 o
   4   3  12      321.15      311.48      9.57 o
   5   3  12       90.64      101.66      6.27 o
   6   3  12      247.86      254.79     11.12 o
   7   3  12        0.38       -4.80      4.80 o
   8   3  12      124.83      110.74      7.86 o
   9   3  12       23.21       20.75      5.89 o
  10   3  12      450.76      416.81     15.30 o
  11   3  12        9.50        5.55      7.04 o
  12   3  12       43.43       50.90      7.16 o
  13   3  12        3.53        4.52      7.35 o
  14   3  12        0.03       -2.03      7.08 o
  15   3  12       38.39       50.34     13.35 o
   0   4  12       22.88       15.62      3.97 o
   1   4  12       42.45       42.79      3.83 o
   2   4  12     1033.56      967.01     15.71 o
   3   4  12      293.63      257.83      8.51 o
   4   4  12       63.33       58.20      5.20 o
   5   4  12        4.72       -3.09      4.05 o
   6   4  12      920.55      899.23     19.78 o
   7   4  12      164.56      165.31      8.78 o
   8   4  12       88.84       79.29      7.03 o
   9   4  12      262.99      246.65     10.55 o
  10   4  12       15.28       22.74      6.57 o
  11   4  12      146.71      152.01     10.04 o
  12   4  12       53.94       54.07      7.15 o
  13   4  12       22.23       19.24      6.42 o
  14   4  12       75.66       74.84      8.37 o
   1   5  12      863.44      858.68     14.70 o
   2   5  12      148.98      147.73      6.51 o
   3   5  12     1209.51     1237.43     33.09 o
   4   5  12       55.77       55.81      5.20 o
   5   5  12      623.56      560.90     13.44 o
   6   5  12       58.67       76.61      6.76 o
   7   5  12      375.65      318.41     12.83 o
   8   5  12      100.55      126.51      9.41 o
   9   5  12      325.56      315.77     11.60 o
  10   5  12       55.52       53.75      7.73 o
  11   5  12        0.49        1.23      5.58 o
  12   5  12       19.91       11.50      7.04 o
  13   5  12        0.12        0.02      5.78 o
  14   5  12       54.61       56.61      8.61 o
   0   6  12      709.60      727.25     18.02 o
   1   6  12      193.87      186.93      6.37 o
   2   6  12       32.06       32.95      4.48 o
   3   6  12       42.19       45.28      5.19 o
   4   6  12      106.87      112.52      7.01 o
   5   6  12      137.65      144.53      7.78 o
   6   6  12      219.27      209.38     10.06 o
   7   6  12       40.08       39.21      6.30 o
   8   6  12        2.43        4.75      5.24 o
   9   6  12       15.35        5.69      5.44 o
  10   6  12        1.91        1.07      5.99 o
  11   6  12        0.13        0.51      5.26 o
  12   6  12        0.02        4.29      5.82 o
  13   6  12        6.82        9.36      6.34 o
  14   6  12        9.56       -5.42      7.11 o
   1   7  12     1496.23     1500.94     24.24 o
   2   7  12      406.62      403.97     13.00 o
   3   7  12       84.14       75.99      7.84 o
   4   7  12      411.88      392.44     13.45 o
   5   7  12      238.58      240.62      9.95 o
   6   7  12      270.81      250.56     11.47 o
   7   7  12      612.81      563.03     16.94 o
   8   7  12       37.73       26.44      6.38 o
   9   7  12       20.64       35.65      8.56 o
  10   7  12       10.61       -5.89      5.89 o
  11   7  12       35.86       30.86      7.53 o
  12   7  12        0.11       -5.72      5.72 o
  13   7  12        0.23        5.12      6.40 o
  14   7  12       29.34        8.11      7.85 o
   0   8  12      264.39      247.51     10.72 o
   1   8  12     1738.38     1718.69     30.83 o
   2   8  12     1296.68     1254.13     26.99 o
   3   8  12      327.60      323.27     11.35 o
   4   8  12      125.24       95.64      7.06 o
   5   8  12     1864.56     1747.67     32.12 o
   6   8  12     1486.66     1470.39     31.81 o
   7   8  12        7.68        9.14      6.24 o
   8   8  12      543.80      549.56     17.19 o
   9   8  12       83.92       90.15      8.24 o
  10   8  12       35.35       49.87      8.45 o
  11   8  12       61.44       50.20     16.08 o
  12   8  12       76.57       90.82     12.81 o
  13   8  12       19.20       13.00     11.97 o
   1   9  12        9.27        3.27      5.15 o
   2   9  12       80.58       75.70      7.24 o
   3   9  12      297.26      298.16     11.31 o
   4   9  12      300.27      277.25     10.88 o
   5   9  12     1146.14     1120.51     26.51 o
   6   9  12      602.03      633.62     18.44 o
   7   9  12       10.44       12.75      7.63 o
   8   9  12        4.36        5.69      5.90 o
   9   9  12        0.00        9.47      6.15 o
  10   9  12      186.02      195.60     10.98 o
  11   9  12        1.07        4.49      6.78 o
  12   9  12      180.61      197.79     11.64 o
  13   9  12       10.34       17.74      7.93 o
   0  10  12     1367.54     1345.99     58.89 o
   1  10  12      445.25      468.28     18.16 o
   2  10  12     1717.38     1732.96     31.96 o
   3  10  12      289.59      289.57     11.27 o
   4  10  12      891.60      853.85     20.20 o
   5  10  12      276.61      270.59     12.56 o
   6  10  12      385.02      407.96     15.35 o
   7  10  12       65.55       79.40     14.05 o
   8  10  12      598.36      631.13     28.10 o
   9  10  12       16.20       19.38      6.82 o
  10  10  12      134.73      139.55     21.51 o
  11  10  12       30.63       34.06     10.29 o
  12  10  12        1.88       -4.02      7.66 o
   1  11  12       40.70       30.30      8.27 o
   2  11  12       18.00       15.69      6.63 o
   3  11  12      205.73      193.15     14.21 o
   4  11  12      384.43      376.99     15.35 o
   5  11  12      223.69      200.14     11.07 o
   6  11  12       34.43       38.67      7.31 o
   7  11  12      233.71      224.28     11.96 o
   8  11  12       85.68       86.02      9.16 o
   9  11  12       15.19       21.29      7.37 o
  10  11  12       53.32       43.20      8.29 o
  11  11  12        1.62       -0.87      7.05 o
  12  11  12      120.04      139.20     19.23 o
   0  12  12      208.85      233.15     24.04 o
   1  12  12      499.67      512.36     23.79 o
   2  12  12      328.42      359.56     17.24 o
   3  12  12     3019.56     3012.00     56.82 o
   4  12  12     1824.95     1970.54     40.99 o
   5  12  12      187.90      153.27     11.98 o
   6  12  12       86.45       80.35     11.97 o
   7  12  12       13.59       23.80      7.21 o
   8  12  12      310.51      339.32     14.97 o
   9  12  12       41.75       39.11      8.24 o
  10  12  12      594.49      662.39     21.19 o
  11  12  12      225.02      244.59     17.87 o
   1  13  12       11.98        0.60      9.35 o
   2  13  12        0.98        8.52      9.04 o
   3  13  12      226.65      245.10     15.35 o
   4  13  12      171.17      177.72     13.34 o
   5  13  12      181.20      176.77     18.39 o
   6  13  12       13.87       14.80      8.00 o
   7  13  12       57.31       49.35      9.73 o
   8  13  12       74.41       73.27      9.42 o
   9  13  12       23.74       32.00      8.87 o
  10  13  12      184.17      221.60     13.51 o
  11  13  12        4.18       -8.56      8.56 o
   0  14  12      218.03      212.71     24.04 o
   1  14  12      289.21      260.44     18.26 o
   2  14  12      415.91      398.26     22.90 o
   3  14  12      388.80      383.21     18.92 o
   4  14  12      422.57      479.63     40.86 o
   5  14  12       13.14       24.95      9.72 o
   6  14  12       60.09       66.16     10.61 o
   7  14  12       16.23       25.67      9.12 o
   8  14  12       94.73      106.16     12.47 o
   9  14  12        0.05       -3.73      9.32 o
  10  14  12      168.16      220.61     18.20 o
   1  15  12       27.85       17.43     12.62 o
   2  15  12       39.65       34.21     17.43 o
   3  15  12      196.31      205.12     15.35 o
   4  15  12        2.22       10.45     10.66 o
   5  15  12      398.90      342.25     22.52 o
   6  15  12      120.58      111.15     13.06 o
   7  15  12       15.02        6.85      9.18 o
   8  15  12        1.01       -8.35      8.35 o
   9  15  12        0.07       -5.67      9.32 o
   0  16  12        2.20        0.00     14.42 o
   1  16  12      290.82      330.62     28.84 o
   2  16  12      240.36      252.55     19.85 o
   3  16  12        1.30        0.00     13.22 o
   4  16  12       54.19       53.10     13.54 o
   5  16  12       31.04       21.91     12.41 o
   6  16  12       56.79       71.79     14.42 o
   7  16  12      198.30      184.48     18.44 o
   8  16  12       35.58       45.02     15.71 o
   1  17  12       92.74      100.11     16.15 o
   2  17  12       12.13       -5.61     11.26 o
   3  17  12        6.16        0.00     15.62 o
   4  17  12        5.01        8.41     14.42 o
   5  17  12        2.71        0.17     11.54 o
   6  17  12       37.25       46.94     13.78 o
   0  18  12        3.99       18.03     18.03 o
   1  18  12       67.75       55.57     42.66 o
   2  18  12        1.58       -1.20     15.62 o
   3  18  12        3.80        3.61     15.62 o
   4  18  12        1.59        8.41     16.82 o
   1   1  13       15.10       13.95      4.49 o
   2   1  13      271.87      257.33      8.72 o
   3   1  13      343.51      348.05     10.26 o
   4   1  13      195.05      162.17     10.66 o
   5   1  13       66.89       62.28      6.70 o
   6   1  13        6.17       11.54      5.80 o
   7   1  13       71.76       65.40      8.70 o
   8   1  13       14.21       18.91      7.06 o
   9   1  13      426.68      438.03     14.14 o
  10   1  13      108.58      112.29      8.46 o
  11   1  13       78.27       80.37      8.02 o
  12   1  13       86.32       74.90      7.46 o
  13   1  13        8.30        1.16      6.68 o
  14   1  13        3.34        6.77      7.08 o
   0   2  13        9.34        4.97      6.61 o
   1   2  13     1670.00     1622.65     28.99 o
   2   2  13       98.65       93.65      5.25 o
   3   2  13        1.58        2.38      3.86 o
   4   2  13      227.57      189.43     14.62 o
   5   2  13      365.81      343.34     13.47 o
   6   2  13      798.45      819.91     29.32 o
   7   2  13        8.33        3.16      5.21 o
   8   2  13      776.54      760.48     18.77 o
   9   2  13        9.91       15.66      5.83 o
  10   2  13       28.98       34.78      6.62 o
  11   2  13      347.15      357.68     13.44 o
  12   2  13       35.86       50.00      8.48 o
  13   2  13       21.31       33.80      7.57 o
  14   2  13       21.83        5.96      7.85 o
   1   3  13     1106.19     1082.62     18.90 o
   2   3  13      137.36      129.50      6.63 o
   3   3  13      188.84      188.78      8.17 o
   4   3  13      737.19      725.95     17.00 o
   5   3  13      109.48      110.32      7.40 o
   6   3  13      142.78      108.08      7.62 o
   7   3  13      225.17      189.28      9.33 o
   8   3  13       16.77        5.63      5.48 o
   9   3  13      194.48      198.23      9.69 o
  10   3  13      830.60      809.10     23.47 o
  11   3  13       39.06       23.23      6.77 o
  12   3  13       40.83       57.38      9.71 o
  13   3  13        1.69        6.06      7.39 o
  14   3  13        2.14       -0.05      8.12 o
   0   4  13        4.56        7.58      5.09 o
   1   4  13     2006.01     1913.09     27.30 o
   2   4  13     1101.30      985.90     18.31 o
   3   4  13     1420.58     1357.78     25.49 o
   4   4  13     1714.72     1659.30     30.11 o
   5   4  13      331.40      280.62     10.77 o
   6   4  13     2195.59     2135.10     37.50 o
   7   4  13       18.56       17.17      5.35 o
   8   4  13     1536.28     1485.91     29.18 o
   9   4  13      331.32      341.34     12.33 o
  10   4  13      200.78      199.85     10.13 o
  11   4  13      281.28      288.65     23.05 o
  12   4  13       45.03       60.48     10.41 o
  13   4  13       61.20       68.68     10.75 o
  14   4  13        4.77       10.49     13.18 o
   1   5  13     2448.44     2395.16     36.22 o
   2   5  13        5.79        6.76      4.09 o
   3   5  13      229.54      219.96     15.50 o
   4   5  13       19.75       18.66      5.21 o
   5   5  13       83.98       82.80     10.06 o
   6   5  13      116.55       94.64     16.48 o
   7   5  13      630.66      600.19     16.30 o
   8   5  13       82.79       75.99      7.16 o
   9   5  13      181.71      164.35     12.77 o
  10   5  13       48.72       61.19      6.94 o
  11   5  13      106.55      113.42      9.30 o
  12   5  13       94.58       78.74      8.95 o
  13   5  13        7.67       14.18     11.28 o
  14   5  13      101.10       98.61     13.68 o
   0   6  13     4103.77     3813.74     74.81 o
   1   6  13     1647.29     1574.12     26.15 o
   2   6  13      826.03      772.90     17.49 o
   3   6  13      364.25      340.93     12.51 o
   4   6  13      818.98      718.14     23.01 o
   5   6  13      285.50      247.33     11.46 o
   6   6  13     1717.45     1581.20     33.59 o
   7   6  13       30.91       53.49      7.21 o
   8   6  13       25.12       16.15      6.18 o
   9   6  13      183.96      201.08     10.53 o
  10   6  13        3.72       10.74      6.27 o
  11   6  13      189.21      186.37     10.80 o
  12   6  13      121.78      127.56     11.22 o
  13   6  13      227.46      266.47     16.79 o
  14   6  13      146.18      137.00     15.62 o
   1   7  13      137.13      156.47      8.89 o
   2   7  13       34.09       25.85      5.33 o
   3   7  13      159.64      137.56      7.73 o
   4   7  13       75.62       72.69      7.37 o
   5   7  13      214.40      188.57     10.19 o
   6   7  13        9.92        2.39      5.74 o
   7   7  13      153.82      168.20      9.97 o
   8   7  13        3.57       -5.49      5.49 o
   9   7  13       24.22       18.98      6.56 o
  10   7  13        1.16       -7.07      7.07 o
  11   7  13       55.68       52.65     11.21 o
  12   7  13       23.43       22.26      8.07 o
  13   7  13       28.85       20.82     17.43 o
   0   8  13     1700.69     1758.26     50.56 o
   1   8  13     1635.67     1627.37     29.95 o
   2   8  13      290.75      273.46     10.64 o
   3   8  13       38.47       23.20      6.65 o
   4   8  13      587.83      524.24     14.68 o
   5   8  13      265.03      256.09     12.17 o
   6   8  13      255.75      255.97     12.09 o
   7   8  13      639.03      622.53     26.37 o
   8   8  13       17.89       15.42      6.48 o
   9   8  13        3.84       -5.81      5.81 o
  10   8  13      102.70      126.88      9.79 o
  11   8  13        6.63       18.24      9.71 o
  12   8  13      139.13      156.13     10.80 o
  13   8  13       52.05       29.44     10.51 o
   1   9  13      242.23      244.57     11.06 o
   2   9  13      208.68      185.82     19.08 o
   3   9  13      265.20      264.00     12.22 o
   4   9  13      165.68      145.29     10.23 o
   5   9  13      428.48      415.32     15.10 o
   6   9  13        0.75       -1.70      5.63 o
   7   9  13        0.04        5.10      5.83 o
   8   9  13      274.50      263.66     12.89 o
   9   9  13       29.73       38.74      7.31 o
  10   9  13       47.84       66.90      8.62 o
  11   9  13        1.95       -4.18      6.74 o
  12   9  13       15.32       28.44      7.89 o
   0  10  13       66.21       73.31     15.62 o
   1  10  13      208.05      227.74     15.30 o
   2  10  13      114.73      103.26      9.66 o
   3  10  13     1443.63     1420.27     28.36 o
   4  10  13        0.38       -0.34      5.51 o
   5  10  13       90.80       74.47      8.48 o
   6  10  13        0.14       -0.25      5.69 o
   7  10  13      210.49      203.11     11.41 o
   8  10  13        0.06        0.42      6.03 o
   9  10  13       64.53       55.69      8.24 o
  10  10  13        4.77        1.58      6.83 o
  11  10  13        1.42       -6.91      6.91 o
  12  10  13      271.14      330.66     16.74 o
   1  11  13       23.14        4.49     17.43 o
   2  11  13       51.56       38.17      7.98 o
   3  11  13       41.25       29.08      7.54 o
   4  11  13       53.09       56.19     10.50 o
   5  11  13        0.01       -5.78      5.78 o
   6  11  13        0.49        0.49      6.94 o
   7  11  13      137.78      132.76     12.13 o
   8  11  13       41.44       28.53     10.93 o
   9  11  13        0.03       -7.83      7.83 o
  10  11  13        1.16        1.91      7.58 o
  11  11  13       10.10       16.24     14.40 o
   0  12  13      357.53      320.87     27.64 o
   1  12  13        0.75       -9.01      9.01 o
   2  12  13      125.40       89.62     12.66 o
   3  12  13       55.64       43.68      8.13 o
   4  12  13      335.27      374.45     15.57 o
   5  12  13       13.15       12.54      8.07 o
   6  12  13      169.27      161.11     11.20 o
   7  12  13        7.04        0.34      7.36 o
   8  12  13       72.63       55.86      9.19 o
   9  12  13        0.39       -3.21      7.31 o
  10  12  13        0.27        2.62      7.58 o
  11  12  13       47.67       57.82     10.76 o
   1  13  13       34.07       32.02     15.62 o
   2  13  13       11.23       24.64     10.20 o
   3  13  13        0.11        0.82      8.27 o
   4  13  13        7.18        9.21      8.22 o
   5  13  13      134.10      141.20     12.47 o
   6  13  13        7.24       21.46      8.74 o
   7  13  13        0.15        5.48      8.00 o
   8  13  13        0.08       -1.35      7.98 o
   9  13  13       58.73       74.64     12.14 o
  10  13  13        0.28        0.42      8.24 o
   0  14  13      174.69      206.71     24.04 o
   1  14  13        1.47       -8.89      8.89 o
   2  14  13      304.19      323.12     31.85 o
   3  14  13      672.98      727.98     34.25 o
   4  14  13       82.23       68.00     13.85 o
   5  14  13       59.19       53.40     14.00 o
   6  14  13      157.80      174.39     20.14 o
   7  14  13       38.42       37.69     12.00 o
   8  14  13       50.62       64.89     11.08 o
   9  14  13       27.24       44.39     18.15 o
   1  15  13        7.14       -9.51     13.22 o
   2  15  13       63.25       52.00     12.66 o
   3  15  13       82.28       88.93     18.03 o
   4  15  13       46.15       32.45     15.62 o
   5  15  13        3.65        3.84     10.66 o
   6  15  13       14.92        3.89     10.05 o
   7  15  13       16.77       20.11     10.21 o
   8  15  13       70.80      105.48     13.40 o
   0  16  13      117.89      121.38     22.83 o
   1  16  13      221.39      236.58     33.05 o
   2  16  13      121.42      145.47     16.55 o
   3  16  13       80.23      100.95     20.43 o
   4  16  13      130.51      124.99     20.43 o
   5  16  13        0.04       16.82     15.62 o
   6  16  13      244.81      257.25     21.32 o
   7  16  13      134.37      169.83     18.44 o
   1  17  13      128.18       91.98     16.55 o
   2  17  13       47.80       84.82     30.04 o
   3  17  13       17.42       15.62     16.82 o
   4  17  13        3.47        6.01     16.82 o
   5  17  13      127.92       97.34     20.43 o
   0  18  13      306.01      390.58     37.26 o
   1  18  13      172.74      184.97     19.96 o
   2  18  13        7.78        3.61     15.62 o
   0   0  14     4230.52     4316.79    149.02 o
   1   0  14      384.19      467.90     20.81 o
   2   0  14    11209.17    11111.65    356.93 o
   3   0  14    10652.96    10038.63    188.47 o
   4   0  14      267.68      321.49     18.77 o
   5   0  14      899.45      982.31     39.66 o
   6   0  14       24.59       13.46      8.00 o
   7   0  14      183.45      180.22     14.67 o
   8   0  14       85.23       91.76     13.82 o
   9   0  14     1504.82     1424.72     97.34 o
  10   0  14       22.86       21.13      8.29 o
  11   0  14      339.45      344.31     26.20 o
  12   0  14      570.13      568.48     23.13 o
  13   0  14        0.02       -2.34      8.54 o
  14   0  14       73.29      102.70     14.37 o
   1   1  14       20.85       24.37      5.84 o
   2   1  14       40.67       36.25      6.61 o
   3   1  14      156.95      117.40      7.78 o
   4   1  14       32.39       21.46      5.44 o
   5   1  14      296.84      268.64     15.15 o
   6   1  14      219.92      209.94     18.22 o
   7   1  14      570.14      529.59     16.94 o
   8   1  14      202.17      184.47      9.44 o
   9   1  14      457.51      425.90     23.03 o
  10   1  14      201.84      189.14     10.14 o
  11   1  14       59.90       57.80      7.35 o
  12   1  14      192.33      214.96     10.45 o
  13   1  14        2.35        2.37      6.06 o
  14   1  14       98.49      104.53     10.52 o
   0   2  14     1121.96     1081.06     43.26 o
   1   2  14      258.16      292.59     19.08 o
   2   2  14     1100.62     1047.02     23.73 o
   3   2  14      984.99      938.30     33.08 o
   4   2  14      217.22      223.39     10.41 o
   5   2  14     1037.13     1033.89     29.32 o
   6   2  14        0.78        0.67      4.83 o
   7   2  14      177.77      162.76      8.85 o
   8   2  14       38.12       55.74      7.14 o
   9   2  14      181.79      193.53      9.98 o
  10   2  14       91.86       95.71      8.25 o
  11   2  14      285.55      307.45     12.98 o
  12   2  14      112.62      109.15      9.04 o
  13   2  14       63.45       72.10      7.98 o
  14   2  14       22.66       14.15      7.90 o
   1   3  14     1235.82     1254.76     22.86 o
   2   3  14      614.66      617.61     14.00 o
   3   3  14        9.75        9.18      4.09 o
   4   3  14     1536.96     1523.00     28.64 o
   5   3  14      596.02      552.11     21.31 o
   6   3  14       59.08       37.52      6.34 o
   7   3  14       17.69       12.98      5.06 o
   8   3  14      337.00      317.12     12.11 o
   9   3  14      108.36       96.91      8.37 o
  10   3  14       61.65       61.61      7.90 o
  11   3  14      178.50      175.91     11.82 o
  12   3  14       24.57       17.05      7.07 o
  13   3  14        8.12        1.55      7.85 o
  14   3  14       66.01       62.04     10.93 o
   0   4  14    11052.33    10993.34    201.51 o
   1   4  14     1101.09     1055.66     21.45 o
   2   4  14       55.18       65.87      5.61 o
   3   4  14       17.27       15.17      5.07 o
   4   4  14      938.46      973.02     22.93 o
   5   4  14      525.17      480.64     24.11 o
   6   4  14       62.19       41.67      6.96 o
   7   4  14       33.67       28.89      6.65 o
   8   4  14      117.59      101.47      8.63 o
   9   4  14        6.25       -0.28      5.43 o
  10   4  14        4.16        5.97      5.93 o
  11   4  14       18.29       28.74      7.08 o
  12   4  14        8.63       -0.23      6.40 o
  13   4  14        2.40        0.79      6.58 o
   1   5  14       29.72       39.48      6.39 o
   2   5  14       12.48        9.51      5.07 o
   3   5  14      530.68      537.48     14.58 o
   4   5  14      156.23      137.33      7.88 o
   5   5  14       62.56       57.99      7.10 o
   6   5  14      143.08      137.80      9.27 o
   7   5  14       35.91       14.95      6.36 o
   8   5  14        0.29       -1.73      5.49 o
   9   5  14       29.46       33.00      6.98 o
  10   5  14        4.56        2.07      6.23 o
  11   5  14        0.86        4.40      6.64 o
  12   5  14       32.19       35.88      8.06 o
  13   5  14       17.99       16.39      9.89 o
   0   6  14      279.25      270.92     16.93 o
   1   6  14      151.90      147.62      9.47 o
   2   6  14      123.49      129.42      7.84 o
   3   6  14       47.58       49.69      6.06 o
   4   6  14      263.55      266.39     11.77 o
   5   6  14       64.81       75.28     10.01 o
   6   6  14       94.38       72.87     11.97 o
   7   6  14       37.72       44.11      7.10 o
   8   6  14       12.08        7.34      6.18 o
   9   6  14        1.04       -5.78      5.78 o
  10   6  14        3.78        0.26      6.27 o
  11   6  14       47.86       38.77      7.92 o
  12   6  14       20.12       19.82      7.48 o
  13   6  14        0.40        2.31     11.07 o
   1   7  14      299.51      310.78     19.94 o
   2   7  14     2183.08     2093.60     36.76 o
   3   7  14      102.99      101.72      7.38 o
   4   7  14       21.07       15.38      7.79 o
   5   7  14       34.47       29.62      6.57 o
   6   7  14      389.99      362.69     14.18 o
   7   7  14       54.04       43.32      7.53 o
   8   7  14        3.03       -2.33      5.71 o
   9   7  14      194.71      182.19     10.97 o
  10   7  14       97.29       89.29      8.90 o
  11   7  14        0.04       -0.54     11.29 o
  12   7  14       88.60       91.34      9.53 o
  13   7  14       20.45        8.23      8.45 o
   0   8  14     2418.60     2361.50     91.34 o
   1   8  14      153.58      161.50     12.57 o
   2   8  14       27.45       35.80      6.67 o
   3   8  14      846.42      795.78     20.80 o
   4   8  14       18.54       18.46      7.77 o
   5   8  14      111.32      121.11      9.36 o
   6   8  14        2.47       -5.56      5.56 o
   7   8  14       11.67       21.43      6.81 o
   8   8  14       25.67       36.81      7.53 o
   9   8  14      155.72      148.99     10.44 o
  10   8  14       31.90       34.05      7.55 o
  11   8  14      266.58      277.91     14.31 o
  12   8  14        7.93        4.09      7.65 o
   1   9  14        2.76       -2.02      8.04 o
   2   9  14        0.06        1.94      5.08 o
   3   9  14       27.38       22.36      6.28 o
   4   9  14       54.12       50.53      6.92 o
   5   9  14       34.91        5.56      6.13 o
   6   9  14       34.49       29.35      7.81 o
   7   9  14       30.72       26.18      7.12 o
   8   9  14       31.89       23.38      7.29 o
   9   9  14      127.06      148.74     10.79 o
  10   9  14       65.96       62.46      9.01 o
  11   9  14       60.16       59.37      9.25 o
  12   9  14       17.68        4.45     10.96 o
   0  10  14        9.82       21.63     13.22 o
   1  10  14        0.44       -3.00     12.62 o
   2  10  14       52.40       63.07     11.05 o
   3  10  14      476.63      502.00     17.34 o
   4  10  14      105.92       91.46      8.22 o
   5  10  14      328.11      340.30     14.35 o
   6  10  14       43.07       27.61      7.21 o
   7  10  14       21.01       20.24      7.45 o
   8  10  14       42.46       52.63      8.48 o
   9  10  14      139.51      150.19     11.28 o
  10  10  14       51.04       52.97      9.71 o
  11  10  14      101.14      113.06     10.82 o
   1  11  14       48.61       42.50     16.22 o
   2  11  14       93.18       79.93     11.81 o
   3  11  14      329.88      349.38     23.43 o
   4  11  14      395.78      362.31     17.41 o
   5  11  14       13.78       12.45      7.29 o
   6  11  14        1.69       -3.15      6.76 o
   7  11  14       70.42       78.33      9.13 o
   8  11  14        1.47       -4.90      6.74 o
   9  11  14        0.49       -1.73      7.21 o
  10  11  14       65.63       63.55      9.52 o
  11  11  14       77.97       64.96     12.76 o
   0  12  14      105.34       73.31     16.82 o
   1  12  14      190.36      213.92     16.93 o
   2  12  14      185.73      184.60     16.08 o
   3  12  14        0.05       -8.65      8.65 o
   4  12  14       18.07       15.34      8.42 o
   5  12  14      462.39      473.92     20.36 o
   6  12  14      173.79      196.78     14.24 o
   7  12  14      128.35      158.28     16.31 o
   8  12  14       14.09       11.42      7.58 o
   9  12  14      188.30      228.07     16.65 o
  10  12  14        5.05        7.43     11.80 o
   1  13  14       21.43       15.38     10.60 o
   2  13  14        3.63       -5.90      9.23 o
   3  13  14      162.12      131.19     35.45 o
   4  13  14      131.62      126.19     19.23 o
   5  13  14       63.97       62.39     10.71 o
   6  13  14       12.20       20.60      9.14 o
   7  13  14       68.27       55.91     10.40 o
   8  13  14        0.04       -4.94      8.12 o
   9  13  14        3.95        2.16      8.87 o
   0  14  14        2.64      -13.22     13.22 o
   1  14  14       11.63        6.35     10.60 o
   2  14  14        4.47      -10.09     10.09 o
   3  14  14       33.49       31.98     11.81 o
   4  14  14       77.04       56.48     16.82 o
   5  14  14      157.05      165.04     24.04 o
   6  14  14      215.38      174.99     14.41 o
   7  14  14      153.39      149.07     14.04 o
   8  14  14       48.84       57.17     18.25 o
   1  15  14        0.44       -9.74      9.74 o
   2  15  14       56.99       67.92     15.02 o
   3  15  14       22.39       33.65     16.82 o
   4  15  14       17.15       25.24     15.62 o
   5  15  14        1.81        6.01     14.42 o
   6  15  14       15.00        9.07     10.36 o
   7  15  14        9.14       16.14     10.49 o
   0  16  14        3.70      -14.42     14.42 o
   1  16  14       22.81       15.06     12.66 o
   2  16  14       55.76       52.11     14.00 o
   3  16  14        7.17       12.02     15.62 o
   4  16  14       38.29       34.85     16.82 o
   5  16  14        4.57       15.62     15.62 o
   6  16  14       36.27       38.46     16.82 o
   1  17  14      131.47      138.43     18.26 o
   2  17  14       44.74       45.67     19.23 o
   3  17  14       15.98       10.82     16.82 o
   4  17  14        0.55       14.42     16.82 o
   1   1  15      139.79      147.54      8.85 o
   2   1  15      331.16      280.40     18.04 o
   3   1  15        1.49        8.44      5.84 o
   4   1  15        3.60        4.81      7.65 o
   5   1  15       14.30        1.43     10.14 o
   6   1  15      205.27      157.71     20.33 o
   7   1  15        0.01        0.33      5.89 o
   8   1  15        1.18       -2.87      5.21 o
   9   1  15       23.94       30.22      6.66 o
  10   1  15        1.03        1.96      6.81 o
  11   1  15       35.65       31.31      6.69 o
  12   1  15      117.82      124.96      9.27 o
  13   1  15       13.77        9.19      7.37 o
   0   2  15      239.57      199.56     14.45 o
   1   2  15        4.01        1.28      5.36 o
   2   2  15      121.47      124.86     10.75 o
   3   2  15      865.30      736.14     76.61 o
   4   2  15      346.65      331.86     13.44 o
   5   2  15      157.50      109.62      8.38 o
   6   2  15      388.42      380.71     14.54 o
   7   2  15       31.05       33.77      7.21 o
   8   2  15        4.09        6.16      5.51 o
   9   2  15       16.96       13.45      5.86 o
  10   2  15      284.46      291.85     12.46 o
  11   2  15       47.00       55.39      7.84 o
  12   2  15       20.13       14.13      6.47 o
  13   2  15       18.32       13.64      7.95 o
   1   3  15      691.29      719.30     18.89 o
   2   3  15      593.57      621.64     20.40 o
   3   3  15       21.07       25.77      5.45 o
   4   3  15     1567.56     1475.42     28.53 o
   5   3  15      620.85      601.61     20.53 o
   6   3  15      137.27      130.24      9.14 o
   7   3  15        3.62        4.20      6.08 o
   8   3  15        8.99       18.85      6.79 o
   9   3  15      127.82      134.24      9.77 o
  10   3  15       17.41       12.10      7.08 o
  11   3  15      476.84      452.35     16.92 o
  12   3  15        2.55        4.37      6.67 o
  13   3  15       10.18       17.04      8.88 o
   0   4  15     3884.48     3684.58     93.05 o
   1   4  15     1011.03     1022.80     21.30 o
   2   4  15      880.03      836.54     18.57 o
   3   4  15      156.34      167.10      9.27 o
   4   4  15      487.49      484.98     14.49 o
   5   4  15       16.54       15.22      6.06 o
   6   4  15      517.28      487.79     16.51 o
   7   4  15      250.91      253.99     12.32 o
   8   4  15       59.24       63.92      8.15 o
   9   4  15      272.69      278.67     13.15 o
  10   4  15        3.77       -2.33      6.43 o
  11   4  15        1.60       -6.68      7.46 o
  12   4  15       21.24       15.95      7.79 o
  13   4  15        0.25        3.55      8.63 o
   1   5  15      692.78      723.43     17.23 o
   2   5  15      394.94      383.19     14.01 o
   3   5  15        1.81        1.98      5.19 o
   4   5  15      263.47      267.15     10.78 o
   5   5  15       63.08       91.99     11.97 o
   6   5  15       92.42       84.44      8.34 o
   7   5  15       24.74       19.95      6.65 o
   8   5  15      115.91      100.98      9.11 o
   9   5  15       36.20       17.30      8.02 o
  10   5  15        0.18       -6.34      6.34 o
  11   5  15      126.51      128.60     10.33 o
  12   5  15      135.72      146.32     13.70 o
  13   5  15       88.04      102.09     11.51 o
   0   6  15      297.43      270.46     17.41 o
   1   6  15        0.17       -1.60      6.94 o
   2   6  15      819.57      792.52     20.52 o
   3   6  15      744.96      759.16     23.66 o
   4   6  15      686.92      316.07     25.24 o
   5   6  15      195.04      239.46     14.22 o
   6   6  15      651.73      679.36     25.33 o
   7   6  15        2.15       -1.83      6.24 o
   8   6  15      127.03      148.80     10.49 o
   9   6  15      502.82      459.54     20.68 o
  10   6  15       40.21       28.83      7.79 o
  11   6  15        0.98       -6.57      6.57 o
  12   6  15      104.48      128.37     11.06 o
   1   7  15      113.80      104.48     24.91 o
   2   7  15      596.78      667.09     18.85 o
   3   7  15        8.27        2.00      5.73 o
   4   7  15       26.15       19.98      5.10 o
   5   7  15       25.97       21.57      6.90 o
   6   7  15      104.30      110.85      9.08 o
   7   7  15       36.86       40.38      7.81 o
   8   7  15      189.73      186.46     11.27 o
   9   7  15       73.98       85.29      9.30 o
  10   7  15       24.37       15.98      7.17 o
  11   7  15      144.48      147.37     11.05 o
  12   7  15       74.78       66.99      9.82 o
   0   8  15      727.69      764.33     42.06 o
   1   8  15      108.28      131.61     17.43 o
   2   8  15     1309.13     1302.91     34.43 o
   3   8  15      348.17      363.27     17.52 o
   4   8  15      444.96      420.16     19.42 o
   5   8  15      227.83      232.80     12.17 o
   6   8  15      172.25      207.95     11.47 o
   7   8  15      132.50      116.14      9.78 o
   8   8  15        0.03       -5.12      6.13 o
   9   8  15       61.13       53.36      8.27 o
  10   8  15        4.04        1.14      6.82 o
  11   8  15       11.44       12.48      7.51 o
  12   8  15       18.10       26.52      9.16 o
   1   9  15        7.52       10.82      8.50 o
   2   9  15       84.64       95.17     12.30 o
   3   9  15       69.95       64.12     10.75 o
   4   9  15        7.92        7.86      6.57 o
   5   9  15       59.78       56.26      8.15 o
   6   9  15       33.62       36.10      7.52 o
   7   9  15        7.59        1.57     11.10 o
   8   9  15       64.05       53.39      8.73 o
   9   9  15        0.49       -6.62      6.62 o
  10   9  15       83.72       69.05     10.74 o
  11   9  15       88.03      101.98     10.61 o
   0  10  15      703.88      707.85     40.86 o
   1  10  15       89.11       80.09     15.62 o
   2  10  15        1.02       -4.21      8.50 o
   3  10  15       16.63       -0.11     12.02 o
   4  10  15      194.02      184.17     13.67 o
   5  10  15      474.17      473.06     17.17 o
   6  10  15        8.95        1.77      7.63 o
   7  10  15      183.77      166.17     11.53 o
   8  10  15       20.49       25.37      7.71 o
   9  10  15        0.12       -0.47      6.88 o
  10  10  15       29.95       32.32      8.89 o
  11  10  15       31.79       16.74      9.16 o
   1  11  15       12.32       13.82      9.35 o
   2  11  15      353.62      411.37     22.94 o
   3  11  15       79.92       73.95     21.63 o
   4  11  15       68.71       48.07     14.42 o
   5  11  15        7.93        7.62      8.43 o
   6  11  15        9.50        5.03      7.44 o
   7  11  15       32.33       35.40      8.28 o
   8  11  15        0.04        0.84      7.12 o
   9  11  15       57.88       50.56      9.02 o
  10  11  15        4.30       -4.11      8.15 o
   0  12  15      473.02      507.15     34.85 o
   1  12  15       49.09       54.32     31.85 o
   2  12  15      218.67      229.40     18.26 o
   3  12  15        6.41       -9.01      9.01 o
   4  12  15        0.41      -12.02     12.02 o
   5  12  15       54.30       41.00     18.03 o
   6  12  15        0.03       -5.20     10.29 o
   7  12  15        1.83       -8.50      9.65 o
   8  12  15       31.79       26.68      8.97 o
   9  12  15        0.20       -1.90      7.94 o
   1  13  15        0.02       -8.89      8.89 o
   2  13  15       10.50       -0.60     10.09 o
   3  13  15        0.65       -7.00      9.74 o
   4  13  15       29.77       24.04     14.42 o
   5  13  15       14.06        1.20     13.22 o
   6  13  15       12.66        8.11      9.15 o
   7  13  15       19.25       11.65      9.32 o
   8  13  15        0.94        3.44      9.12 o
   0  14  15       29.61       10.82     15.62 o
   1  14  15       35.61       44.97     13.15 o
   2  14  15      135.06      132.44     16.55 o
   3  14  15        1.29      -13.22     13.22 o
   4  14  15      117.65       87.73     19.23 o
   5  14  15       50.73       57.69     16.82 o
   6  14  15        4.31       -3.61     13.22 o
   7  14  15        0.37       -4.77      9.26 o
   1  15  15        8.32       -6.61     16.22 o
   2  15  15       69.16       49.69     13.52 o
   3  15  15        2.11        0.00     14.42 o
   4  15  15       37.91       39.66     18.03 o
   5  15  15        0.72      -13.22     13.22 o
   6  15  15       20.20       14.42     15.62 o
   0  16  15       37.39       37.26     20.43 o
   1  16  15        6.99       -1.76     16.22 o
   2  16  15      128.84      180.78     19.11 o
   3  16  15       23.27        6.01     15.62 o
   4  16  15      108.48      110.56     21.63 o
   0   0  16      643.92      648.96     37.26 o
   1   0  16     1543.24     1473.51     44.61 o
   2   0  16     2163.08     1293.11     57.69 o
   3   0  16      327.10      308.29     18.26 o
   4   0  16       89.60      120.18     16.82 o
   5   0  16      882.99      859.27     43.26 o
   6   0  16     1350.14     1260.67     56.48 o
   7   0  16        9.96       14.42     10.82 o
   8   0  16      467.95      465.09     31.25 o
   9   0  16       35.26       15.71      8.76 o
  10   0  16      514.95      463.33     20.66 o
  11   0  16      214.37      207.44     15.16 o
  12   0  16        0.02       -4.29      9.18 o
  13   0  16      356.31      387.54     32.45 o
   1   1  16       22.04       21.63      6.61 o
   2   1  16      136.86      119.86     11.54 o
   3   1  16       88.57       93.78      9.47 o
   4   1  16       24.82        7.81     10.22 o
   5   1  16      574.03      538.11     23.36 o
   6   1  16       20.62        6.67     11.42 o
   7   1  16      452.44      428.96     17.70 o
   8   1  16       83.73       88.15      9.25 o
   9   1  16      154.80      149.16     10.47 o
  10   1  16       55.27       65.90      8.86 o
  11   1  16       63.58       80.15      8.33 o
  12   1  16        0.11       -4.74      6.10 o
  13   1  16       21.94       38.48      9.19 o
   0   2  16      123.30      135.10     13.15 o
   1   2  16      289.57      241.25      9.95 o
   2   2  16        4.74        4.39      4.80 o
   3   2  16      605.51      485.27     31.05 o
   4   2  16       79.33      102.30      9.66 o
   5   2  16      151.41      143.42     11.06 o
   6   2  16      484.87      482.91     18.81 o
   7   2  16       31.98       26.35      7.21 o
   8   2  16       97.72       87.74      8.89 o
   9   2  16        0.05       -1.46      6.54 o
  10   2  16        2.98       14.94      7.28 o
  11   2  16      136.60      164.81     11.68 o
  12   2  16        3.73       -1.91      6.73 o
  13   2  16      190.37      218.56     18.94 o
   1   3  16      323.17      352.89     13.15 o
   2   3  16       50.10       41.89      6.75 o
   3   3  16       54.78       40.69     13.70 o
   4   3  16      327.27      274.09     14.06 o
   5   3  16       70.21       69.13      8.97 o
   6   3  16       18.34       10.09      6.44 o
   7   3  16      416.78      364.17     23.95 o
   8   3  16       18.07       16.20      7.21 o
   9   3  16        1.13       -2.04      6.65 o
  10   3  16       29.82       22.48      7.68 o
  11   3  16       17.06       21.24      7.78 o
  12   3  16       23.44        9.45      7.73 o
   0   4  16     1020.94     1069.05     61.29 o
   1   4  16      105.95       99.11      8.38 o
   2   4  16      146.77      150.14      9.24 o
   3   4  16      353.29      338.77     13.47 o
   4   4  16       60.21       67.38      9.04 o
   5   4  16      185.95      199.61     12.67 o
   6   4  16      219.99      221.87     20.47 o
   7   4  16        1.01       10.97      6.81 o
   8   4  16      318.38      268.87     13.09 o
   9   4  16       45.05       52.93      8.52 o
  10   4  16        6.35       -2.48      6.83 o
  11   4  16        7.12       10.48      7.49 o
  12   4  16       38.60       41.83      8.86 o
   1   5  16      196.61      176.94     12.01 o
   2   5  16       91.77       83.65      8.54 o
   3   5  16        0.23       -3.21      5.59 o
   4   5  16        1.94       -1.20      6.24 o
   5   5  16      140.45      143.52     11.06 o
   6   5  16       25.52       11.48      6.77 o
   7   5  16       55.71       46.64      7.91 o
   8   5  16       53.78       40.57      8.09 o
   9   5  16      261.05      285.50     13.97 o
  10   5  16       19.15       28.68      7.71 o
  11   5  16        4.19       -3.53      7.63 o
  12   5  16        5.31       -1.78      7.71 o
   0   6  16       76.06       78.72     11.90 o
   1   6  16       78.35       73.21      9.66 o
   2   6  16       67.45       62.27      9.18 o
   3   6  16        0.06       -3.86      5.67 o
   4   6  16        3.27       -2.40      6.76 o
   5   6  16        7.63        8.00      6.87 o
   6   6  16        0.92        5.29      6.20 o
   7   6  16        0.00       -0.26      6.47 o
   8   6  16       23.04       16.88      7.02 o
   9   6  16       31.19       33.04      7.60 o
  10   6  16        0.30       -5.25      6.72 o
  11   6  16        6.31       22.77      7.88 o
  12   6  16        0.24        0.24      8.72 o
   1   7  16        0.26       -2.19      6.87 o
   2   7  16      498.73      451.61     21.18 o
   3   7  16      209.18      193.67     10.63 o
   4   7  16       82.24       88.24      9.84 o
   5   7  16      103.32       90.52      9.88 o
   6   7  16      489.02      460.22     17.07 o
   7   7  16      297.62      316.09     14.23 o
   8   7  16        5.54       -3.44      6.45 o
   9   7  16        8.52       14.67      7.56 o
  10   7  16        4.27       -4.02      7.02 o
  11   7  16       32.27       45.86      8.78 o
   0   8  16      153.15      170.65     21.63 o
   1   8  16       43.94       42.54     10.60 o
   2   8  16      373.22      413.54     18.65 o
   3   8  16        3.12       -1.53      7.57 o
   4   8  16       16.23       24.22      8.17 o
   5   8  16        4.99       -1.95      7.02 o
   6   8  16      267.68      266.62     13.48 o
   7   8  16      311.62      362.39     15.50 o
   8   8  16       83.26      101.75     10.12 o
   9   8  16       20.20       21.91      7.45 o
  10   8  16        0.54        5.53      7.84 o
  11   8  16       17.79       13.60      8.15 o
   1   9  16       66.63       57.73     11.45 o
   2   9  16      258.73      263.96     17.85 o
   3   9  16      122.19      137.59     17.70 o
   4   9  16       35.98        9.51     11.42 o
   5   9  16        8.37       -0.77      7.15 o
   6   9  16        7.26        7.34      6.98 o
   7   9  16       78.74       96.02      9.90 o
   8   9  16      194.48      209.36     12.93 o
   9   9  16       61.01       70.88      9.52 o
  10   9  16        5.32       -3.09      7.34 o
   0  10  16       61.06       62.49     16.82 o
   1  10  16        1.39        8.41      9.35 o
   2  10  16      200.64      201.60     16.42 o
   3  10  16       37.00       45.22     11.45 o
   4  10  16      144.61      124.99     18.03 o
   5  10  16       51.05       40.01      9.36 o
   6  10  16       79.62       61.04     13.54 o
   7  10  16       15.97       14.98      7.65 o
   8  10  16       21.63       23.80      8.49 o
   9  10  16        5.11        3.68      7.45 o
  10  10  16        1.35       14.35      8.14 o
   1  11  16       12.97       21.10     13.22 o
   2  11  16       74.42       81.05     31.85 o
   3  11  16       28.33       -0.98      9.23 o
   4  11  16      149.12      144.21     19.23 o
   5  11  16        0.56       -6.01     12.02 o
   6  11  16        7.83       15.22      8.65 o
   7  11  16        3.18        0.88      7.68 o
   8  11  16      200.06      191.11     12.89 o
   9  11  16       90.62      104.90     11.00 o
   0  12  16      263.82      270.40     27.64 o
   1  12  16       19.23        6.01     10.82 o
   2  12  16       35.73       25.18     25.84 o
   3  12  16      202.44      181.70     16.42 o
   4  12  16       62.46       51.68     16.82 o
   5  12  16      248.07      296.84     26.44 o
   6  12  16      261.22      269.20     25.24 o
   7  12  16       25.80       30.58     11.26 o
   8  12  16      194.58      265.16     17.44 o
   1  13  16        1.98       -6.01     10.60 o
   2  13  16        5.47       -9.35      9.35 o
   3  13  16       34.27       40.86     16.82 o
   4  13  16      130.76      191.08     22.83 o
   5  13  16       49.25       21.63     14.42 o
   6  13  16       89.23       91.34     18.03 o
   7  13  16       24.14       21.63     14.42 o
   0  14  16      232.33      230.74     27.64 o
   1  14  16       18.91       17.43     11.90 o
   2  14  16      146.48      158.90     17.78 o
   3  14  16       22.21       27.64     16.82 o
   4  14  16       70.70       78.12     19.23 o
   5  14  16      101.42      135.80     21.63 o
   6  14  16      155.57      173.06     22.83 o
   1  15  16        1.03      -11.22     11.45 o
   2  15  16       12.51       21.17     13.15 o
   3  15  16        9.93       -3.61     14.42 o
   4  15  16        3.50       -7.21     15.62 o
   5  15  16        9.71       18.03     16.82 o
   0  16  16       11.98        8.41     18.03 o
   1  16  16        7.90       -3.65     18.63 o
   2  16  16       82.52       38.46     19.23 o
   1   1  17       90.58       68.14      7.78 o
   2   1  17       58.51       54.46      7.87 o
   3   1  17      179.36      149.11     13.52 o
   4   1  17       32.70       31.85      9.35 o
   5   1  17      188.97      161.86     14.00 o
   6   1  17      107.18      107.30     12.75 o
   7   1  17       59.26       69.33     15.49 o
   8   1  17        0.68       -7.88      7.88 o
   9   1  17        0.03       -3.21      9.16 o
  10   1  17       57.14       55.04     12.41 o
  11   1  17        5.89       -5.80      8.15 o
  12   1  17        1.11        1.46      9.74 o
   0   2  17      216.96      216.94     15.70 o
   1   2  17      180.02      204.93     11.10 o
   2   2  17      384.39      367.29     14.26 o
   3   2  17      374.30      292.59     15.14 o
   4   2  17      146.83      141.30     11.55 o
   5   2  17     1000.46      919.86     27.68 o
   6   2  17        0.27        0.08      7.07 o
   7   2  17       28.49       32.61      8.48 o
   8   2  17      106.60      104.12     10.69 o
   9   2  17        2.43       -1.01      7.38 o
  10   2  17        1.74       13.17      8.09 o
  11   2  17        2.00       -7.73      7.73 o
  12   2  17       55.70       71.26     12.38 o
   1   3  17      108.03      119.40     10.41 o
   2   3  17      307.83      269.24     12.14 o
   3   3  17      346.67      334.82     16.38 o
   4   3  17      778.98      763.85     24.49 o
   5   3  17       31.63       26.73      9.28 o
   6   3  17        9.82        9.68      7.32 o
   7   3  17        5.74       -6.87      6.87 o
   8   3  17        5.76       -6.68      7.24 o
   9   3  17       37.35       17.95      8.32 o
  10   3  17      119.82      124.83     10.71 o
  11   3  17       29.21       38.01     15.79 o
  12   3  17        0.01      -11.43     11.43 o
   0   4  17        0.14       -7.19      7.19 o
   1   4  17       72.34       96.09     10.36 o
   2   4  17       98.11       83.87      9.93 o
   3   4  17      665.38      669.69     19.63 o
   4   4  17      189.50      185.75     13.19 o
   5   4  17      175.99      190.37     12.67 o
   6   4  17      134.05      156.87     16.58 o
   7   4  17       79.59       77.51      9.72 o
   8   4  17       55.77       47.29      9.32 o
   9   4  17       96.95       84.94      9.78 o
  10   4  17       23.58       37.93      8.65 o
  11   4  17      110.81      114.84     13.36 o
  12   4  17       14.54       17.43     10.66 o
   1   5  17      673.72      629.36     21.94 o
   2   5  17      306.00      298.48     15.23 o
   3   5  17      128.26      120.93     11.06 o
   4   5  17      118.00      129.23     11.06 o
   5   5  17       10.31        6.94      7.38 o
   6   5  17       10.18       -1.43      9.12 o
   7   5  17       97.60       82.99     10.18 o
   8   5  17       73.07       75.05     10.35 o
   9   5  17        1.72       -4.21      7.12 o
  10   5  17       16.92        4.83      7.71 o
  11   5  17        4.25       -7.04      7.39 o
   0   6  17      255.68      209.11     22.83 o
   1   6  17       81.52      116.43     12.43 o
   2   6  17     1043.03     1007.82     29.82 o
   3   6  17     1043.38     1050.63     30.48 o
   4   6  17      786.15      785.01     30.93 o
   5   6  17       29.92       37.00      8.27 o
   6   6  17        0.19       -7.33      7.68 o
   7   6  17      409.64      406.80     18.35 o
   8   6  17       13.64       10.70      9.19 o
   9   6  17        4.49        7.30      7.61 o
  10   6  17       46.33       62.59     10.44 o
  11   6  17       18.48       15.68      8.31 o
   1   7  17        9.86       18.65      9.74 o
   2   7  17        7.00        7.53      8.07 o
   3   7  17       55.19       31.52     11.68 o
   4   7  17       13.75       14.32     11.42 o
   5   7  17       79.08       72.66      9.84 o
   6   7  17      274.91      280.33     25.14 o
   7   7  17        4.34       14.21      8.09 o
   8   7  17       74.57       59.74     10.68 o
   9   7  17       19.32       10.59      7.68 o
  10   7  17        1.52       -6.94      6.94 o
  11   7  17       13.33       25.15      9.66 o
   0   8  17       33.25       34.85     15.62 o
   1   8  17      539.73      545.72     46.87 o
   2   8  17      153.29      131.41     14.37 o
   3   8  17      116.57      127.92     11.97 o
   4   8  17      179.46      190.01     16.08 o
   5   8  17       82.64       78.53     10.28 o
   6   8  17        8.08        7.16      7.95 o
   7   8  17       10.08        7.67      8.09 o
   8   8  17       13.34       18.53      8.60 o
   9   8  17       62.71       75.31     10.08 o
  10   8  17       14.18       14.53      8.85 o
   1   9  17      277.26      239.38     18.26 o
   2   9  17       18.63       10.45      9.74 o
   3   9  17        5.64       -8.65      8.65 o
   4   9  17       58.26       67.21     12.13 o
   5   9  17      133.88      127.76     19.23 o
   6   9  17      127.20      123.97     12.03 o
   7   9  17        6.44        1.47      7.73 o
   8   9  17       54.22       65.62     10.35 o
   9   9  17       31.66       33.52      9.06 o
  10   9  17       39.60       46.80      9.67 o
   0  10  17       14.40        6.01     13.22 o
   1  10  17      320.97      301.51     19.96 o
   2  10  17       39.49       66.65     15.62 o
   3  10  17       48.26       72.11     16.82 o
   4  10  17       26.94       22.83     14.42 o
   5  10  17      124.59      140.61     20.43 o
   6  10  17        9.40       13.32     10.82 o
   7  10  17       36.23       34.19      9.72 o
   8  10  17       11.70       -1.49      8.54 o
   9  10  17       94.26       68.10     10.55 o
   1  11  17        0.41       -9.53      9.53 o
   2  11  17       15.23       10.52     10.09 o
   3  11  17       23.03       16.82     14.42 o
   4  11  17       42.50       42.06     15.62 o
   5  11  17       84.17       69.70     16.82 o
   6  11  17       34.80       31.25     15.62 o
   7  11  17        1.43       -3.10      9.78 o
   8  11  17       10.18        6.75      9.26 o
   0  12  17       22.18       34.85     16.82 o
   1  12  17        9.54       18.47     11.45 o
   2  12  17       69.18       87.87     18.03 o
   3  12  17        0.19       10.82     14.42 o
   4  12  17       11.71        7.21     14.42 o
   5  12  17       39.43       18.03     14.42 o
   6  12  17       12.86       15.62     13.22 o
   7  12  17        8.70       14.42     14.42 o
   1  13  17        0.16        6.59     11.45 o
   2  13  17       15.27       25.78     12.13 o
   3  13  17       37.08       34.85     16.82 o
   4  13  17       16.94       -9.61     13.22 o
   5  13  17        1.92       -3.61     14.42 o
   6  13  17        4.33      -13.22     13.22 o
   0  14  17       62.73       94.94     22.83 o
   1  14  17        2.73      -10.95     10.95 o
   2  14  17        0.67        3.56     11.81 o
   3  14  17        2.78       -7.21     14.42 o
   4  14  17      142.45      118.98     21.63 o
   5  14  17       32.29       28.84     16.82 o
   1  15  17        0.02        3.40     12.30 o
   2  15  17        0.14        0.00     16.82 o
   0   0  18      250.49      282.42     25.24 o
   1   0  18      702.58      626.94     27.61 o
   2   0  18     1942.54     1950.49     80.52 o
   3   0  18      202.92      261.99     25.24 o
   4   0  18      503.11      568.44     37.26 o
   5   0  18      368.75      349.72     28.84 o
   6   0  18       62.13      116.57     19.23 o
   7   0  18      241.93      229.54     24.04 o
   8   0  18      582.66      578.17     44.47 o
   9   0  18       39.53       47.75     12.41 o
  10   0  18       56.37       55.72     13.54 o
  11   0  18      131.19      120.94     16.22 o
   1   1  18       14.80        5.50      6.57 o
   2   1  18        4.96        6.82      7.38 o
   3   1  18       82.93       72.02     11.81 o
   4   1  18      402.47      377.55     21.24 o
   5   1  18        0.50        5.41      9.35 o
   6   1  18      205.24      203.80     13.65 o
   7   1  18      118.11      112.97     11.63 o
   8   1  18       84.27       92.99     12.29 o
   9   1  18       63.97       44.06      9.72 o
  10   1  18       79.35       53.18      9.33 o
  11   1  18       24.13       22.32      8.53 o
   0   2  18      218.89      257.30     17.78 o
   1   2  18      131.97      109.41      9.54 o
   2   2  18      219.77      268.40     14.79 o
   3   2  18       36.91       48.65      9.02 o
   4   2  18      164.48      233.58     13.84 o
   5   2  18      426.77      445.71     29.99 o
   6   2  18      289.83      352.13     17.52 o
   7   2  18      201.68      206.70     14.20 o
   8   2  18      198.73      210.39     20.70 o
   9   2  18       70.65       49.63      9.84 o
  10   2  18       55.36       51.66     10.42 o
  11   2  18       44.65       34.35      9.77 o
   1   3  18       11.71       -0.85     13.80 o
   2   3  18        5.83        3.55      7.57 o
   3   3  18      122.28      149.16     22.23 o
   4   3  18      332.08      272.36     15.02 o
   5   3  18       10.17        5.82      7.57 o
   6   3  18       47.03       28.84      9.02 o
   7   3  18        0.05        2.51      7.57 o
   8   3  18       23.53       20.17     10.26 o
   9   3  18       11.26        6.57      8.22 o
  10   3  18      109.58      109.08     11.78 o
  11   3  18       15.81       16.65      9.15 o
   0   4  18      741.30      788.85     40.26 o
   1   4  18        4.61        7.61      7.63 o
   2   4  18      368.21      409.79     31.73 o
   3   4  18      101.68      103.35     13.15 o
   4   4  18      424.12      451.89     19.16 o
   5   4  18       91.73       81.89     10.36 o
   6   4  18       37.04       52.04     14.64 o
   7   4  18       10.14        8.53      8.29 o
   8   4  18        0.55        2.91      8.95 o
   9   4  18       54.68       59.81      9.99 o
  10   4  18       92.60       78.63     12.63 o
  11   4  18        4.57        3.61      9.53 o
   1   5  18        2.13       -1.00      7.84 o
   2   5  18        3.03       -5.82      7.38 o
   3   5  18      255.24      210.48     16.93 o
   4   5  18      309.61      309.95     19.96 o
   5   5  18      161.72      186.61     13.15 o
   6   5  18        0.88        4.81      7.38 o
   7   5  18        0.10       -0.12      8.24 o
   8   5  18       73.78       82.48     16.61 o
   9   5  18       24.02       35.78      9.55 o
  10   5  18      110.67      112.98     12.18 o
   0   6  18       27.83       12.02     14.42 o
   1   6  18       15.53       17.43     10.20 o
   2   6  18       24.62       25.84     11.19 o
   3   6  18      142.64      161.74     15.23 o
   4   6  18       61.11       71.81     13.22 o
   5   6  18       74.74       71.06     10.16 o
   6   6  18        0.68        0.98      7.78 o
   7   6  18        6.76       -3.38      7.78 o
   8   6  18        1.41       -2.37      7.95 o
   9   6  18        9.15        3.39      8.29 o
  10   6  18        0.79       -7.73      7.73 o
   1   7  18      150.62      124.27     14.85 o
   2   7  18        0.02        4.02      9.74 o
   3   7  18       62.61       32.45     11.26 o
   4   7  18       70.33       79.54     13.15 o
   5   7  18      133.93      136.80     15.23 o
   6   7  18       24.21       23.01      8.97 o
   7   7  18        9.52       13.26      8.65 o
   8   7  18        0.01        1.60      8.29 o
   9   7  18       53.01       45.46     12.13 o
  10   7  18       14.05       15.26     14.36 o
   0   8  18        9.27       21.63     15.62 o
   1   8  18       43.03       40.82     11.45 o
   2   8  18      109.56      137.36     15.30 o
   3   8  18       41.94       51.68     15.62 o
   4   8  18        3.87        3.75     10.39 o
   5   8  18      149.09      146.79     16.22 o
   6   8  18       26.25       24.31     11.42 o
   7   8  18      174.57      179.06     13.61 o
   8   8  18        2.14        9.28      8.70 o
   9   8  18       45.87       58.25     10.76 o
   1   9  18      112.20       90.82     13.85 o
   2   9  18       36.80       41.59     11.81 o
   3   9  18       11.98       10.82     14.42 o
   4   9  18       34.78       28.84     15.62 o
   5   9  18        0.02      -10.09     10.09 o
   6   9  18       24.34       -5.23      9.53 o
   7   9  18       35.04       21.46     12.02 o
   8   9  18       52.16       67.20     11.48 o
   9   9  18       26.43       44.29     10.49 o
   0  10  18      190.27      188.68     25.24 o
   1  10  18       27.65       26.35     11.45 o
   2  10  18      115.54      147.95     16.08 o
   3  10  18       41.23       73.31     18.03 o
   4  10  18       13.67        6.01     14.42 o
   5  10  18      139.61      137.00     20.43 o
   6  10  18        1.83       13.22     14.42 o
   7  10  18       41.18       36.62     15.02 o
   8  10  18       12.90        4.90      9.32 o
   1  11  18        0.68        6.01     10.95 o
   2  11  18        0.33       -1.20     10.20 o
   3  11  18       55.40       48.07     16.82 o
   4  11  18        0.08       -8.41     13.22 o
   5  11  18       33.03       14.42     14.42 o
   6  11  18        7.98        8.41     14.42 o
   7  11  18      187.69      191.08     22.83 o
   0  12  18      600.89      691.02     46.87 o
   1  12  18      141.94      167.40     17.78 o
   2  12  18      155.94      137.11     27.64 o
   3  12  18        0.45        9.61     15.62 o
   4  12  18       60.20       74.51     19.23 o
   5  12  18        3.76       -1.20     13.22 o
   6  12  18       34.53       36.05     15.62 o
   1  13  18        2.25       -4.51     11.81 o
   2  13  18        4.45       -6.01     14.42 o
   3  13  18       26.33       24.04     16.82 o
   4  13  18        7.28       -3.61     15.62 o
   5  13  18       30.92       54.08     19.23 o
   0  14  18      161.43      187.48     27.64 o
   1  14  18      124.45      117.77     17.00 o
   2  14  18       74.76       76.91     21.63 o
   1   1  19        1.34       -0.04      6.35 o
   2   1  19       55.69       52.44     11.45 o
   3   1  19        0.03        0.46      8.89 o
   4   1  19        0.55       -8.89      8.89 o
   5   1  19        6.86        6.61      8.07 o
   6   1  19       46.67       45.72     10.12 o
   7   1  19        3.11       -0.08      7.78 o
   8   1  19       20.96        9.70     10.22 o
   9   1  19        0.67       -7.84      7.84 o
  10   1  19       16.63       14.31      8.35 o
   0   2  19        5.17       -2.86      8.89 o
   1   2  19       88.31       96.64     10.62 o
   2   2  19       21.53       24.64     10.20 o
   3   2  19      119.56      117.68     14.00 o
   4   2  19       27.35       47.82      9.23 o
   5   2  19        3.93        7.24      8.27 o
   6   2  19      401.62      415.22     19.14 o
   7   2  19      116.04      106.17     11.68 o
   8   2  19      132.72      145.49     16.45 o
   9   2  19       39.90       57.50     10.83 o
  10   2  19        0.90        5.51      8.65 o
   1   3  19        7.73       -2.21      7.38 o
   2   3  19       65.20       70.41     10.16 o
   3   3  19        1.75       -5.90      9.74 o
   4   3  19       84.21       64.26     11.90 o
   5   3  19        3.03        7.35      8.07 o
   6   3  19       57.36       41.84      9.71 o
   7   3  19       20.99       18.40      8.81 o
   8   3  19       76.53       98.24     16.07 o
   9   3  19        0.98        2.08      8.65 o
  10   3  19       27.04       21.75      9.51 o
   0   4  19        4.56       18.03     14.42 o
   1   4  19      634.91      607.33     23.10 o
   2   4  19       86.29      108.75     11.55 o
   3   4  19      247.72      301.64     19.85 o
   4   4  19      228.77      264.88     19.11 o
   5   4  19      333.51      364.23     52.28 o
   6   4  19      386.28      453.41     20.53 o
   7   4  19      234.52      255.12     20.88 o
   8   4  19       83.65       79.86     11.29 o
   9   4  19      191.92      208.21     26.70 o
  10   4  19       10.17        7.89     10.60 o
   1   5  19        4.66       19.54     11.45 o
   2   5  19      292.47      328.49     17.32 o
   3   5  19       10.07        5.19     10.60 o
   4   5  19       32.43       36.83     11.81 o
   5   5  19        6.54       15.44     10.95 o
   6   5  19       57.10       55.90     10.22 o
   7   5  19       10.79       15.00      8.81 o
   8   5  19        1.81       -6.25     12.69 o
   9   5  19        9.40        1.92      9.00 o
  10   5  19        0.25      -10.22     16.22 o
   0   6  19      590.44      730.68     45.67 o
   1   6  19     1123.87     1212.71     42.91 o
   2   6  19      109.90      161.03     17.85 o
   3   6  19       46.62       76.41     13.52 o
   4   6  19      520.38      580.90     28.38 o
   5   6  19      489.87      475.05     26.44 o
   6   6  19      278.48      284.97     19.85 o
   7   6  19       70.32       74.81     10.93 o
   8   6  19       51.05       58.21     12.02 o
   9   6  19       23.59        0.63      9.48 o
   1   7  19        7.15       11.42     11.05 o
   2   7  19      266.40      310.57     20.81 o
   3   7  19       22.64       32.23     11.81 o
   4   7  19       18.83       30.47     11.81 o
   5   7  19       64.91       70.71     13.28 o
   6   7  19       22.27       18.20     11.45 o
   7   7  19        9.47       -0.34     10.39 o
   8   7  19      105.96      122.24     20.88 o
   9   7  19      128.00      129.62     18.45 o
   0   8  19        9.48       15.62     15.62 o
   1   8  19      739.16      826.77     34.41 o
   2   8  19      120.39      138.28     15.70 o
   3   8  19      334.98      298.04     27.64 o
   4   8  19      437.07      534.79     37.26 o
   5   8  19      224.01      209.38     19.23 o
   6   8  19        1.31       -3.65     10.39 o
   7   8  19      159.24      142.40     16.17 o
   8   8  19        0.29       -1.11      9.04 o
   1   9  19       32.43       22.67     12.30 o
   2   9  19       13.66       24.64     12.62 o
   3   9  19       11.70       36.05     16.82 o
   4   9  19       55.36       45.67     16.82 o
   5   9  19       85.12       88.93     19.23 o
   6   9  19        8.55       15.28     11.54 o
   7   9  19       56.52       35.22     12.13 o
   8   9  19       62.10       85.33     24.04 o
   0  10  19      235.43      252.37     28.84 o
   1  10  19       25.70       34.85     12.75 o
   2  10  19       56.87       51.13     14.00 o
   3  10  19       46.06       36.05     18.03 o
   4  10  19        2.31        0.00     14.42 o
   5  10  19        1.31      -12.02     12.02 o
   6  10  19        3.92        0.00     14.42 o
   7  10  19      178.94      179.07     24.04 o
   1  11  19        0.06       10.22     11.90 o
   2  11  19        4.21        4.81     15.62 o
   3  11  19       16.76       14.42     16.82 o
   4  11  19       10.68      -10.82     13.22 o
   5  11  19        5.01       10.82     15.62 o
   6  11  19       17.84       -4.81     14.42 o
   0  12  19       77.17      121.38     24.04 o
   1  12  19       12.81       13.54     12.66 o
   2  12  19        2.76       14.42     16.82 o
   3  12  19        0.98       12.02     15.62 o
   4  12  19       14.09       13.22     16.82 o
   1  13  19        5.42       10.51     13.15 o
   2  13  19       32.24       64.90     20.43 o
   0   0  20       59.94       76.91     19.23 o
   1   0  20        5.50      -13.22     13.22 o
   2   0  20      548.04      525.18     38.46 o
   3   0  20      404.99      407.40     32.45 o
   4   0  20      372.58      445.86     34.85 o
   5   0  20      782.23      949.41     51.68 o
   6   0  20       69.36       63.69     19.23 o
   7   0  20      434.23      517.04     29.44 o
   8   0  20      186.25      190.75     18.64 o
   9   0  20        4.93       11.42     11.90 o
   1   1  20        4.12       -7.38      7.38 o
   2   1  20       24.60       18.03     11.05 o
   3   1  20        4.73        0.60     10.20 o
   4   1  20       58.85       69.66     13.15 o
   5   1  20      124.93       68.64     11.10 o
   6   1  20       92.53       69.53     11.51 o
   7   1  20       97.57      103.01     12.10 o
   8   1  20      141.78      137.38     13.78 o
   9   1  20       87.66      109.79     11.52 o
   0   2  20       21.32        1.20     14.42 o
   1   2  20      173.68      197.52     14.33 o
   2   2  20      218.33      228.34     17.85 o
   3   2  20      328.42      410.06     32.45 o
   4   2  20      338.73      346.43     21.66 o
   5   2  20      245.05      325.68     20.81 o
   6   2  20       90.65       84.91     12.08 o
   7   2  20      132.37      165.54     19.19 o
   8   2  20      112.29      124.44     13.19 o
   9   2  20       15.90       18.97      9.84 o
   1   3  20      107.50      119.26     14.51 o
   2   3  20       36.45       30.04     11.90 o
   3   3  20       34.37       39.66     12.30 o
   4   3  20       46.70       66.53     13.15 o
   5   3  20        4.90        7.86     10.95 o
   6   3  20       44.68       25.64     21.63 o
   7   3  20       88.39       87.29     11.46 o
   8   3  20        2.92       19.35      9.88 o
   9   3  20       91.88       80.14     11.92 o
   0   4  20      300.00      326.88     31.25 o
   1   4  20        1.43      -10.82     12.02 o
   2   4  20        0.04      -10.22     10.22 o
   3   4  20      379.66      395.56     23.75 o
   4   4  20       90.92       80.25     14.00 o
   5   4  20       42.73       49.61     14.42 o
   6   4  20       24.50       27.68     11.81 o
   7   4  20        0.01       -8.13      8.13 o
   8   4  20        1.61       -6.35      8.74 o
   9   4  20       67.94       65.08     15.54 o
   1   5  20        0.61       12.02     11.05 o
   2   5  20       59.89       50.72     12.66 o
   3   5  20       12.37       42.38     15.62 o
   4   5  20        4.60        7.02     19.83 o
   5   5  20        3.72      -12.62     12.62 o
   6   5  20        2.95       -5.00     10.39 o
   7   5  20        1.67       -0.55     10.95 o
   8   5  20       52.59       64.98     16.73 o
   0   6  20        0.88       -3.61     15.62 o
   1   6  20        9.00       10.22     11.90 o
   2   6  20        0.24      -13.22     13.22 o
   3   6  20        0.60       -0.65     12.02 o
   4   6  20        1.09        6.93     10.95 o
   5   6  20        0.09       12.95     11.26 o
   6   6  20        6.04       13.80     15.62 o
   7   6  20        8.34       -0.53     11.26 o
   8   6  20       29.27        8.15     13.22 o
   1   7  20       25.23       37.80     13.15 o
   2   7  20        5.85       20.43     16.82 o
   3   7  20      164.57      242.76     27.64 o
   4   7  20        5.58       -3.32     10.39 o
   5   7  20       77.22       98.08     14.85 o
   6   7  20        3.55        1.94     10.66 o
   7   7  20        8.28       11.48     11.26 o
   0   8  20      110.10      115.37     22.83 o
   1   8  20       35.00       29.77     13.15 o
   2   8  20        0.66       -3.61     15.62 o
   3   8  20       85.25       78.12     19.23 o
   4   8  20      211.55      278.81     28.84 o
   5   8  20        0.13       -2.40     14.42 o
   6   8  20       82.65       89.09     15.29 o
   7   8  20       13.11       15.54     12.41 o
   1   9  20       57.14       27.87     13.15 o
   2   9  20        8.83        8.41     15.62 o
   3   9  20       18.71        9.61     15.62 o
   4   9  20        3.70        7.21     15.62 o
   5   9  20        2.17       -4.81     15.62 o
   6   9  20        0.11       10.82     15.62 o
   0  10  20        1.19        1.20     16.82 o
   1  10  20      172.98      210.52     19.49 o
   2  10  20       67.44       46.87     19.23 o
   3  10  20       50.10       54.08     19.23 o
   4  10  20      205.68      203.10     26.44 o
   5  10  20        5.30       15.62     16.82 o
   1  11  20       10.99       23.96     12.66 o
   2  11  20       34.45       67.30     21.63 o
   3  11  20       69.23       80.52     21.63 o
   4  11  20        7.47        3.61     15.62 o
   0  12  20        3.47        1.20     19.23 o
   1  12  20       34.47       39.66     15.62 o
   1   1  21       87.96       58.66     19.23 o
   2   1  21        5.55       17.59     10.82 o
   3   1  21       11.01       -2.40     15.62 o
   4   1  21        2.04        4.47     10.60 o
   5   1  21        0.55        0.19     10.60 o
   6   1  21       35.28       50.36     13.15 o
   7   1  21       30.07       23.27     10.69 o
   8   1  21        7.28       12.27      8.86 o
   0   2  21      533.04      508.35     38.46 o
   1   2  21       18.01        2.45     11.45 o
   2   2  21        2.80        2.79     10.60 o
   3   2  21      112.80      128.77     16.15 o
   4   2  21      158.72      175.11     17.85 o
   5   2  21       11.36       -3.46     10.60 o
   6   2  21      122.21      161.43     17.00 o
   7   2  21      225.91      305.29     18.63 o
   8   2  21       31.63       39.93     12.53 o
   1   3  21        5.66       -9.61     14.42 o
   2   3  21       34.40       52.28     13.60 o
   3   3  21        0.11       -9.74      9.74 o
   4   3  21        4.40        3.20     11.45 o
   5   3  21       16.92       16.35     11.81 o
   6   3  21        8.46        2.00     11.26 o
   7   3  21       64.85       63.14     14.45 o
   8   3  21        0.22        0.68     10.06 o
   0   4  21      490.24      544.41     40.86 o
   1   4  21      327.23      300.49     21.24 o
   2   4  21      193.09      248.77     28.84 o
   3   4  21      123.02      101.80     15.70 o
   4   4  21      474.36      602.94     30.16 o
   5   4  21      124.17      130.34     22.83 o
   6   4  21      249.59      264.50     20.34 o
   7   4  21      158.55      183.35     18.26 o
   1   5  21        3.74       -2.58     11.45 o
   2   5  21       10.12       21.63     16.82 o
   3   5  21       67.16       62.42     14.37 o
   4   5  21        0.15        8.46     11.81 o
   5   5  21        1.90       -9.35     11.45 o
   6   5  21        2.20       15.62     12.30 o
   7   5  21       22.38       23.87     12.62 o
   0   6  21      633.07      761.93     49.27 o
   1   6  21      294.90      325.10     22.51 o
   2   6  21      702.08      740.30     48.07 o
   3   6  21      289.20      249.97     27.64 o
   4   6  21       64.84       71.67     15.23 o
   5   6  21      426.07      513.77     38.46 o
   6   6  21      264.78      309.34     22.90 o
   7   6  21      220.76      188.39     18.99 o
   1   7  21        1.53       -4.59     11.81 o
   2   7  21        2.00        6.01     15.62 o
   3   7  21        0.69        0.00     15.62 o
   4   7  21        0.38       -4.81     15.62 o
   5   7  21       54.55       53.63     14.37 o
   6   7  21       28.63       26.94     12.99 o
   0   8  21      199.67      240.36     30.04 o
   1   8  21      259.11      232.36     36.05 o
   2   8  21      325.49      425.43     37.26 o
   3   8  21      139.78      153.83     25.24 o
   4   8  21       47.16       10.82     16.82 o
   5   8  21      147.48      151.42     24.04 o
   1   9  21        5.48        7.21     17.43 o
   2   9  21       49.48       72.11     21.63 o
   3   9  21       15.79       32.45     19.23 o
   4   9  21        0.80        7.21     16.82 o
   0  10  21       96.59      100.95     24.04 o
   1  10  21        4.84       14.42     18.03 o
   2  10  21       14.06       22.83     18.03 o
   1   0  22       90.26      122.58     24.04 o
   2   0  22        3.30      -13.22     13.22 o
   3   0  22      510.17      593.68     42.06 o
   4   0  22       50.61       61.29     20.43 o
   5   0  22      423.84      430.24     37.26 o
   6   0  22       96.58      103.35     22.83 o
   7   0  22       95.83       99.75     22.83 o
   1   1  22        4.38      -14.42     14.42 o
   2   1  22      133.89       88.48     15.70 o
   3   1  22       44.20       59.13     17.43 o
   4   1  22      103.18       96.29     15.70 o
   5   1  22      175.59      193.71     19.11 o
   6   1  22      387.00      389.47     24.64 o
   7   1  22        0.12       -4.10      9.93 o
   1   2  22       23.52       40.86     19.23 o
   2   2  22      155.13      198.94     19.55 o
   3   2  22      404.69      458.66     27.19 o
   4   2  22       94.44      113.55     16.55 o
   5   2  22      120.98      129.96     16.93 o
   6   2  22       24.65       28.03     13.15 o
   1   3  22        9.40        8.41     18.03 o
   2   3  22       92.44      138.20     25.24 o
   3   3  22        3.14       -4.53     10.95 o
   4   3  22       17.27       17.43     12.75 o
   5   3  22      111.45      127.72     16.93 o
   6   3  22       10.61       16.20     13.15 o
   0   4  22       21.49       28.84     19.23 o
   1   4  22       45.63       51.68     20.43 o
   2   4  22      250.92      254.78     28.84 o
   3   4  22       63.97       66.68     15.30 o
   4   4  22        0.40        1.24     16.22 o
   5   4  22       23.38       23.03     13.15 o
   6   4  22       17.02      -11.45     11.45 o
   1   5  22        5.17       10.82     18.03 o
   2   5  22        2.92      -14.42     16.82 o
   3   5  22        1.00       24.04     18.03 o
   4   5  22       55.32       81.35     16.82 o
   5   5  22        3.46       28.33     14.00 o
   0   6  22        0.03       -2.40     16.82 o
   1   6  22       14.21        9.61     15.62 o
   2   6  22       22.57        8.41     18.03 o
   3   6  22       77.88       78.12     21.63 o
   4   6  22        0.17      -15.62     16.82 o
   5   6  22       32.15       27.85     14.37 o
   1   7  22        4.59        6.01     16.82 o
   2   7  22        0.16        2.40     16.82 o
   3   7  22       53.31       88.93     22.83 o
   4   7  22        0.74       20.43     19.23 o
   0   8  22        0.01       20.43     19.23 o
   1   8  22        1.04        9.61     18.03 o
   2   8  22        2.73       13.22     18.03 o
   2   1  23        0.41       10.23     13.15 o
   3   1  23        2.90        3.12     16.22 o
   4   1  23       12.68       -4.21     11.81 o
   5   1  23        0.74       -6.01     12.30 o
   1   2  23       43.82       36.05     20.43 o
   2   2  23      438.25      497.54     42.06 o
   3   2  23       13.54       27.64     14.45 o
   4   2  23       66.38       54.68     21.63 o
   1   3  23       39.32       61.29     20.43 o
   2   3  23      127.08      174.26     27.64 o
   3   3  23        1.07       -8.41     16.82 o
   4   3  23        1.05        1.86     18.03 o
   1   4  23       34.04       19.23     19.23 o
   2   4  23      247.74      324.48     33.65 o
   3   4  23      145.92      150.22     25.24 o
   4   4  23       92.09      114.17     25.24 o
   1   5  23        7.18       15.62     19.23 o
   2   5  23      199.84      198.29     28.84 o
   3   5  23       41.19       86.53     24.04 o
   1   6  23      248.99      272.80     32.45 o
 
